# Supplementary material for: Cancer burden attributable to risk factors, 1990–2019: A comparative risk assessment
Source: iScience. 2024 Mar 8;27(4):109430. doi: 10.1016/j.isci.2024.109430 (PMC10972825; doi:10.1016/j.isci.2024.109430)
Supplement: Table S1. Estimates of rates and PAFs of cancer DALYs attributable to eleven level 2 risk factors for both sexes in 2019 in 27 global and regional locations, related to Figure 2 — DALYs, disability-adjusted life years. PAF, population attributable fraction. [file mmc2.xlsx]

## Sheet: Sheet1
	All risk factors		Air pollution		Other environmental risks		Tobacco		Alcohol use		Drug use		High fasting plasma glucose		High body-mass index		Dietary risks		Low physical activity		Occupational risks		Unsafe sex
Location	Age-standardized PAF%, (95% UI)	Age-standardized DALY rate per 100,000 (95% UI)	Age-standardized PAF%, (95% UI)	Age-standardized DALY rate per 100,000 (95% UI)	Age-standardized PAF%, (95% UI)	Age-standardized DALY rate per 100,000 (95% UI)	Age-standardized PAF%, (95% UI)	Age-standardized DALY rate per 100,000 (95% UI)	Age-standardized PAF%, (95% UI)	Age-standardized DALY rate per 100,000 (95% UI)	Age-standardized PAF%, (95% UI)	Age-standardized DALY rate per 100,000 (95% UI)	Age-standardized PAF%, (95% UI)	Age-standardized DALY rate per 100,000 (95% UI)	Age-standardized PAF%, (95% UI)	Age-standardized DALY rate per 100,000 (95% UI)	Age-standardized PAF%, (95% UI)	Age-standardized DALY rate per 100,000 (95% UI)	Age-standardized PAF%, (95% UI)	Age-standardized DALY rate per 100,000 (95% UI)	Age-standardized PAF%, (95% UI)	Age-standardized DALY rate per 100,000 (95% UI)	Age-standardized PAF%, (95% UI)	Age-standardized DALY rate per 100,000 (95% UI)
Global	41.23	1262.68	3.5	107.36	0.74	22.66	23.24	711.71	5.07	155.19	0.63	19.36	3.41	104.24	4.37	133.93	5.51	168.77	0.49	14.98	2.76	84.42	3.5	107.2
	(38.39~44.83)	(1142.77~1398.69)	(2.65~4.36)	(80.13~136.04)	(0.15~1.43)	(4.49~43.94)	(22~24.5)	(648.94~777.11)	(4.57~5.57)	(138.4~173.5)	(0.51~0.77)	(15.58~23.94)	(0.92~6.89)	(28.65~212.87)	(2.52~6.73)	(76.19~206.81)	(4.19~7.47)	(127.14~226.89)	(0.19~0.88)	(5.67~26.9)	(2.19~3.34)	(66.24~103.71)	(2.98~3.85)	(90.52~119.43)
High SDI	44.37	1453.34	1.57	47.75	0.89	27	26.04	790.38	6.33	192.21	0.96	29.22	4.69	142.4	5.75	174.68	5.69	172.63	0.68	20.76	4.68	141.99	1.49	45.34
	(41.48~47.81)	(1300.55~1627.75)	(1.05~2.25)	(31.52~68.19)	(0.18~1.7)	(5.41~51.75)	(24.94~27.16)	(746.34~832.15)	(5.77~6.9)	(173.86~210.46)	(0.78~1.18)	(23.52~35.87)	(1.3~9.35)	(40.09~284.65)	(3.44~8.38)	(104.29~254.86)	(4.44~6.88)	(133.22~210.44)	(0.24~1.24)	(7.25~37.52)	(3.72~5.69)	(112.11~173.96)	(1.37~1.58)	(41.2~48.47)
High-middle SDI	44.47	1346.79	4.01	131.13	0.96	31.46	27.17	888.16	5.49	179.55	0.58	19.11	3.44	112.31	5.04	164.54	5.78	188.73	0.54	17.71	2.83	92.62	2.43	79.45
	(41.45~48.16)	(1249.82~1465.13)	(3.05~5.02)	(97.06~167.39)	(0.18~1.95)	(5.74~63.03)	(25.71~28.68)	(797.81~981.79)	(4.9~6.06)	(157.41~203.57)	(0.49~0.69)	(15.77~22.78)	(0.92~7.05)	(30.14~233.24)	(2.92~7.61)	(94.43~251.91)	(4.27~7.91)	(137.32~257.55)	(0.21~0.97)	(6.75~31.94)	(2.2~3.49)	(71.82~116.22)	(1.96~2.7)	(63.75~89.05)
Middle SDI	41.62	958.59	4.87	146.49	0.66	19.93	23.64	710.76	4.81	144.66	0.68	20.3	3.05	91.66	4.19	126.04	5.68	170.77	0.39	11.61	2.01	60.42	3.48	104.45
	(38.41~45.46)	(850.37~1084.6)	(3.69~6.03)	(109.06~188.85)	(0.12~1.37)	(3.48~41.18)	(21.87~25.52)	(617.56~811.56)	(4.23~5.41)	(122.4~168.54)	(0.53~0.84)	(15.72~26.08)	(0.81~6.26)	(24.58~191.38)	(2.27~6.67)	(66.81~202.79)	(4.18~8.1)	(123.12~245.36)	(0.15~0.71)	(4.54~21.12)	(1.55~2.54)	(45.15~78.84)	(2.77~3.95)	(82.74~119.15)
Low-middle SDI	35.49	865.43	3.19	86.23	0.49	13.33	17.86	482.31	4.17	112.57	0.4	10.91	2.7	72.9	2.69	72.76	5.13	138.67	0.38	10.18	1.55	41.91	5.38	145.33
	(32.74~39.04)	(749.53~995.31)	(2.45~3.95)	(64.35~107.39)	(0.1~1)	(2.65~26.83)	(16.64~19.14)	(434.6~538.6)	(3.58~4.82)	(94.63~134.26)	(0.3~0.52)	(8.12~14.21)	(0.74~5.49)	(19.91~151.46)	(1.47~4.31)	(39.06~116.03)	(3.92~7.26)	(103.13~197.77)	(0.18~0.65)	(4.68~17.51)	(1.21~1.91)	(32.38~52.66)	(4.74~6.27)	(124.49~174.13)
Low SDI	32.49	1250.78	2.81	74.75	0.39	10.38	11.86	315.64	3.7	98.6	0.21	5.49	2.1	55.94	2.41	64.16	4.73	125.92	0.27	7.23	1.08	28.83	9.02	240.54
	(29.86~35.67)	(1091.46~1429.1)	(2.04~3.63)	(53.55~98.61)	(0.08~0.81)	(2.06~21.36)	(10.79~12.92)	(277.73~356.09)	(3.18~4.23)	(81.15~116.6)	(0.14~0.29)	(3.76~7.71)	(0.58~4.34)	(15.08~118.44)	(1.24~3.96)	(32.79~105.68)	(3.67~6.43)	(94.51~171.87)	(0.13~0.48)	(3.41~12.53)	(0.78~1.64)	(20.3~44.87)	(7.72~10.62)	(188.65~297.87)
East Asia	46.16	1582.39	6.58	225.53	0.91	31.01	29.46	1010.31	5.25	180.03	0.86	29.32	2.8	95.71	3.73	127.85	6.24	213.93	0.3	10.42	2.28	78.15	2.34	80
	(42.58~50.56)	(1307.04~1884.87)	(4.98~8.05)	(165.57~295.89)	(0.17~1.88)	(5.61~64.92)	(26.9~31.89)	(832.5~1210.96)	(4.37~6.11)	(140.54~225)	(0.7~1.01)	(23.08~36.13)	(0.72~5.93)	(24.4~209.1)	(1.62~6.64)	(52.8~231.5)	(4.22~9.49)	(138.87~327.29)	(0.1~0.59)	(3.43~20.18)	(1.73~2.92)	(55.35~104.29)	(1.34~2.91)	(46.24~102)
Southeast Asia	39.31	1142.11	3.83	111.32	0.36	10.46	20.11	583.93	4.53	131.64	0.48	13.97	3.33	96.71	3.98	115.76	6.31	183.31	0.42	12.09	2.05	59.59	3.99	115.98
	(36.31~42.92)	(977.7~1335.08)	(2.77~4.83)	(77.1~145.29)	(0.07~0.8)	(1.91~24.03)	(18.48~21.75)	(506.59~673.02)	(3.91~5.21)	(106.56~157.76)	(0.3~0.7)	(8.46~21.38)	(0.91~6.75)	(26.19~204.36)	(2.14~6.26)	(60.48~184.82)	(5.13~7.67)	(139.9~231.39)	(0.14~0.79)	(4.11~22.85)	(1.54~2.62)	(42.84~79.4)	(3.45~5.1)	(94.47~157.75)
Oceania	38.38	1267.8	4.52	149.6	0.52	17.35	16.89	558.05	1.43	47.29	0.45	14.72	5.38	177.42	4.89	161.21	4.69	154.85	0.52	17.17	1.79	59.44	7.68	253.72
	(33.33~44.03)	(956.42~1639.24)	(3.18~6.29)	(96.95~225.44)	(0.06~1.65)	(1.75~54.13)	(14.78~19.26)	(427.37~731.35)	(1.09~1.84)	(34.06~65.86)	(0.29~0.61)	(9.51~20.99)	(1.53~10.84)	(47.98~384.65)	(2.43~7.87)	(76.85~268.83)	(3.45~6.97)	(106.14~235.44)	(0.26~0.88)	(8.14~29.21)	(1.3~2.47)	(38.53~91.12)	(5.42~9.77)	(169.06~345.68)
Central Asia	39.43	1278.77	2.72	88.14	1.07	34.7	19.56	634.35	5	162.21	1.04	33.69	3.05	98.79	6.14	198.99	5.14	166.59	0.3	9.57	1.95	63.33	4.1	133.05
	(36.16~43.72)	(1114.03~1472.74)	(1.95~3.59)	(62.08~118.51)	(0.17~2.52)	(5.71~81.34)	(18.43~20.77)	(569.25~707.11)	(4.32~5.73)	(135.89~193)	(0.69~1.46)	(22.05~48.35)	(0.84~6.19)	(26.41~203.11)	(3.78~8.97)	(121.44~290.9)	(3.67~7.82)	(115.65~252.74)	(0.12~0.55)	(4.05~17.57)	(1.52~2.41)	(48.38~79.05)	(3.78~4.53)	(116.2~153.53)
Central Europe	49.41	2009.07	3.63	147.57	1.26	51.12	31.56	1283.34	6.86	279	0.32	13.02	4.84	196.47	6.3	256.17	5.78	235.03	0.5	20.16	2.95	119.86	2.7	109.78
	(46.48~52.86)	(1728.55~2321.68)	(2.65~4.65)	(105.86~194.8)	(0.22~2.45)	(9.2~102.8)	(30.3~32.91)	(1120.25~1472.85)	(6.22~7.49)	(235.44~324.91)	(0.23~0.43)	(9.06~17.93)	(1.32~9.83)	(53.56~413.12)	(4.05~8.8)	(162.83~364.18)	(4.37~7.17)	(167.79~302.86)	(0.19~0.92)	(7.94~37.73)	(2.09~3.88)	(83.16~164.34)	(2.38~2.98)	(91.85~128.05)
Eastern Europe	43.41	1537.98	1.44	50.97	1.08	38.2	25.75	912.6	6.96	246.57	0.42	14.9	2.15	75.92	6.34	224.51	5.84	207.12	0.37	12.96	1.82	64.38	2.97	105.36
	(40.43~46.9)	(1356.02~1753.46)	(0.86~2.13)	(29.36~76.42)	(0.19~2.22)	(6.93~79.84)	(23.79~27.74)	(797.98~1034.57)	(6.31~7.65)	(213.33~284.06)	(0.34~0.5)	(11.93~18.26)	(0.56~4.53)	(19.92~161.4)	(4.09~8.81)	(141.55~317.34)	(4.35~7.88)	(150~281.32)	(0.15~0.72)	(5.31~25.03)	(1.31~2.36)	(44.93~85.13)	(2.47~3.44)	(86.44~126.26)
High-income Asia Pacific	40.36	1022.97	2.01	50.83	0.44	11.04	23.56	597.03	5.8	146.93	1.49	37.7	3	75.93	3.12	79.08	6.5	164.79	0.71	18.03	3.25	82.54	1.71	43.24
	(37.28~44.55)	(924.95~1140.97)	(1.36~2.79)	(34.56~71.5)	(0.07~0.97)	(1.79~24.91)	(22.26~24.92)	(548.76~638.25)	(5.1~6.55)	(128.28~168.96)	(1.04~2.09)	(26.26~52.6)	(0.79~6.22)	(19.95~157.26)	(1.22~5.71)	(31.06~146.31)	(4.84~9.08)	(119.85~232.26)	(0.2~1.42)	(4.97~35.66)	(2.39~4.11)	(60.23~105.61)	(1.41~1.85)	(34.24~47.29)
Australasia	39.31	1151.17	0.51	14.88	0.24	7.12	18.34	537.01	7.36	215.4	0.88	25.75	3.05	89.4	6.5	190.25	6.08	178.06	1.05	30.8	6.2	181.71	1.15	33.81
	(36.6~42.22)	(1064.53~1253.17)	(0.12~1)	(3.55~29.15)	(0.04~0.66)	(1.08~19.01)	(17.24~19.43)	(498.31~576.86)	(6.58~8.14)	(192.12~239.64)	(0.66~1.12)	(19.37~32.9)	(0.81~6.3)	(24.23~184.48)	(4.02~9.12)	(117.88~266.86)	(4.85~7.19)	(139.72~211.18)	(0.37~1.85)	(10.26~54.63)	(5.13~7.27)	(148.14~215.55)	(1.03~1.28)	(29.66~37.54)
Western Europe	45.24	1422.29	1.61	50.71	1.18	37.17	26.97	847.74	7.17	225.44	0.78	24.4	4.62	145.18	5.24	164.83	5.5	173	0.87	27.44	5.88	184.94	1.3	40.71
	(42.44~48.53)	(1321.7~1536.82)	(1.05~2.34)	(33.07~73.4)	(0.24~2.29)	(7.48~73.34)	(25.82~28.2)	(803.71~890.35)	(6.51~7.81)	(204.14~246.42)	(0.6~0.97)	(18.77~30.68)	(1.27~9.29)	(41.02~291.3)	(3.05~7.81)	(96.63~245.73)	(4.33~6.61)	(133.02~209.1)	(0.31~1.57)	(9.86~49.37)	(4.72~7.13)	(147.29~225.48)	(1.2~1.39)	(36.94~43.89)
Southern Latin America	41.66	1500.14	1.6	57.59	0.43	15.36	21.94	790	5.51	198.51	0.35	12.7	3.88	139.66	5.79	208.44	6.52	234.86	0.25	9.1	2.75	98.94	4.62	166.44
	(38.44~45.56)	(1374.64~1654.72)	(1.04~2.3)	(37.49~83.2)	(0.06~1.2)	(2.01~43.14)	(20.6~23.31)	(733.96~846.45)	(4.87~6.18)	(174.75~224.18)	(0.25~0.47)	(8.91~17.16)	(1.07~7.86)	(38.56~283.21)	(3.42~8.64)	(122.98~309.57)	(5.04~8.23)	(180.35~297.7)	(0.1~0.51)	(3.68~18.11)	(2.18~3.44)	(77.26~125.46)	(3.75~5.02)	(136.91~182.57)
High-income North America	45.92	1476.2	0.94	30.1	1.01	32.33	27.67	889.5	5.34	171.72	1.05	33.75	5.95	191.38	7.06	227.1	5.23	168.12	0.47	14.98	4.4	141.32	1.55	49.72
	(42.77~49.36)	(1374.47~1597.36)	(0.45~1.59)	(14.44~50.67)	(0.2~1.9)	(6.39~61.79)	(26.47~28.93)	(841.14~934.81)	(4.79~5.94)	(154.47~189.97)	(0.89~1.22)	(28.88~39.24)	(1.69~11.78)	(54.39~376.85)	(4.47~9.64)	(144.19~312.57)	(4.06~6.26)	(130.79~200.45)	(0.17~0.85)	(5.45~27.26)	(3.37~5.45)	(109.2~175.37)	(1.32~1.63)	(43.18~52.42)
Caribbean	38.05	1287.65	2.01	68.1	0.27	9.21	18.01	609.16	4.32	146.1	0.09	3.06	4.13	139.55	4.78	161.57	4.31	146	0.96	32.37	1.66	56.2	6.67	225.92
	(34.93~41.67)	(1068.2~1514.57)	(1.17~3.01)	(39.59~105)	(0.05~0.67)	(1.52~23.51)	(16.22~19.74)	(512.43~719.1)	(3.86~4.81)	(121.42~173.71)	(0.05~0.15)	(1.72~5.14)	(1.17~8.15)	(39.04~289.35)	(2.95~6.85)	(98.11~238.3)	(3.29~5.46)	(105.87~192.73)	(0.39~1.6)	(12.82~54.91)	(1.3~2.07)	(41.03~74.83)	(5.5~8.1)	(169.7~287.16)
Andean Latin America	27.62	782.65	1.72	48.78	0.35	9.95	5.96	168.78	2.37	67.2	0.05	1.48	2.1	59.45	5.35	151.58	4.43	125.39	0.3	8.44	1.4	39.95	7.67	217.41
	(23.94~32.89)	(590.48~1036.35)	(1.22~2.26)	(32.29~68.47)	(0.04~0.96)	(1.08~27)	(5.21~6.76)	(132.35~210.45)	(2.01~2.77)	(50.45~87.31)	(0.03~0.09)	(0.83~2.53)	(0.58~4.29)	(16.24~127.67)	(3.29~7.57)	(88.74~228.99)	(2.84~8.14)	(75.06~233.73)	(0.08~0.6)	(2.35~17.41)	(1.12~1.7)	(27.86~54.55)	(6.53~8.64)	(166.75~277.11)
Central Latin America	31.22	785.78	1.72	43.39	0.53	13.41	9.85	248.15	3.09	77.76	0.2	5	3.98	100.19	5	125.77	4.37	110.01	0.3	7.55	1.61	40.47	6.91	173.96
	(27.53~36.06)	(634.74~965.75)	(1.26~2.2)	(31.02~57.79)	(0.09~1.17)	(2.1~29.86)	(8.9~10.79)	(205.33~297.62)	(2.75~3.46)	(65.02~93.28)	(0.13~0.31)	(3.15~7.81)	(1.15~7.82)	(28.49~207.47)	(2.97~7.35)	(73.35~186.5)	(3.11~6.71)	(73.91~172.7)	(0.11~0.58)	(2.71~14.56)	(1.3~1.95)	(31.1~52.57)	(6.3~7.96)	(144.38~214.1)
Tropical Latin America	37.28	1072.82	1.23	35.41	0.51	14.81	18.08	520.15	5.13	147.67	0.13	3.88	2.92	83.95	5.44	156.41	4.94	142.17	1.27	36.61	2.14	61.47	5.03	144.71
	(34.6~40.9)	(979.93~1186.13)	(0.8~1.73)	(22.9~50.04)	(0.09~1.11)	(2.6~32.14)	(16.97~19.22)	(480.49~558.85)	(4.57~5.74)	(130.62~164.97)	(0.09~0.21)	(2.43~5.92)	(0.8~5.93)	(23.17~172.66)	(3.32~7.85)	(95.94~226.37)	(3.67~6.61)	(105.68~192.97)	(0.61~2)	(17.86~57.64)	(1.74~2.54)	(50~73.34)	(4.74~5.71)	(134.68~166.22)
North Africa and Middle East	36.13	908.31	3.49	87.66	0.6	15.01	21.27	534.8	1.06	26.73	0.3	7.66	4.26	107.01	5.97	150.07	3.84	96.57	0.96	24.11	2.52	63.45	1.7	42.68
	(32.96~39.91)	(782.15~1054.06)	(2.59~4.37)	(64.47~112.74)	(0.1~1.24)	(2.45~30.49)	(19.87~22.72)	(471.66~607.03)	(0.85~1.35)	(20.25~35.05)	(0.2~0.45)	(4.88~11.48)	(1.2~8.52)	(29.81~220.76)	(3.78~8.42)	(92.52~216.05)	(2.89~5.18)	(71.11~130.4)	(0.44~1.56)	(11.01~39.26)	(1.86~3.33)	(45.24~85.83)	(1.33~1.9)	(33.21~51.06)
South Asia	33.71	808.78	2.76	66.1	0.39	9.24	16.92	405.98	4.76	114.19	0.42	10.03	2.72	65.16	2.29	54.9	4.71	113.1	0.34	8.25	1.38	33.23	4.71	112.99
	(30.79~37.3)	(695.73~939.64)	(2.08~3.45)	(48.75~83.84)	(0.08~0.81)	(1.87~19.41)	(15.29~18.55)	(351.45~472.79)	(3.78~5.77)	(88.13~143.18)	(0.33~0.52)	(7.65~12.94)	(0.76~5.53)	(17.97~135.24)	(1.26~3.66)	(29.76~86.87)	(3.6~6.41)	(83.57~156.86)	(0.16~0.6)	(3.94~14.56)	(1.06~1.72)	(24.74~42.71)	(3.98~5.95)	(90.66~145.88)
Central Sub-Saharan Africa	36.04	993.4	3.77	104.21	0.45	12.5	9.28	255.81	3.83	105.36	0.04	1.11	2.58	70.88	2.52	69.09	5.39	148.29	0.37	10.28	1.33	37.18	12.9	356.09
	(31.94~40.69)	(743.46~1256.32)	(2.32~6.54)	(60.07~191.44)	(0.06~1.44)	(1.46~40.18)	(7.76~11.67)	(184.04~360.66)	(3.01~4.79)	(75.71~139.26)	(0.02~0.07)	(0.62~1.86)	(0.7~5.68)	(17.52~162.35)	(1.23~4.27)	(31.36~123.27)	(3.96~6.99)	(99.89~201.62)	(0.18~0.65)	(4.72~18.92)	(0.81~2.74)	(19.25~80.22)	(10.08~15.8)	(238.99~489.1)
Eastern Sub-Saharan Africa	32.65	946.62	2.05	59.34	0.23	6.81	8.29	240.19	5.01	145.06	0.07	2.11	1.37	39.69	3.13	90.55	5.31	153.85	0.12	3.41	0.96	27.96	11.68	339.29
	(29.66~36.35)	(770~1167.22)	(1.51~2.66)	(42.09~82.11)	(0.04~0.53)	(1.23~15.61)	(7.33~9.41)	(195.43~294.17)	(4.29~5.77)	(116.08~179.56)	(0.04~0.12)	(1.23~3.36)	(0.37~2.85)	(10.41~84.75)	(1.59~5.17)	(44.39~157.37)	(3.99~6.88)	(111.38~203.97)	(0.06~0.27)	(1.64~7.61)	(0.63~2.07)	(16.98~63.59)	(9.6~13.94)	(248.71~449.04)
Southern Sub-Saharan Africa	43.91	1457.72	2.73	90.75	0.63	20.75	17.08	566.88	5.8	192.5	0.5	16.65	3.46	114.93	6.71	222.87	6.52	216.43	0.48	16.07	2.89	96.04	9.67	321.2
	(40.96~47.23)	(1303.44~1624.46)	(2.02~3.59)	(66.3~120.75)	(0.11~1.49)	(3.5~48.65)	(15.68~18.41)	(508.87~630.3)	(5.07~6.58)	(167~223.36)	(0.32~0.78)	(10.57~25.76)	(0.97~6.95)	(32.15~232.22)	(4.16~9.51)	(139.07~321.94)	(5.19~7.87)	(166.17~263.97)	(0.21~0.86)	(6.91~28.35)	(2.22~3.59)	(72.62~121.52)	(8.36~11.14)	(261.55~381)
Western Sub-Saharan Africa	29.69	754.08	2.91	73.91	0.39	9.9	6.48	164.52	3.42	86.87	0.01	0.38	2.07	52.47	3.04	77.14	4.26	108	0.35	8.95	0.68	17.25	10.43	265.27
	(26.66~33.56)	(616.13~913.54)	(2.13~3.69)	(53.37~99.49)	(0.07~0.8)	(1.9~20.19)	(5.71~7.26)	(137.53~197.62)	(2.96~3.94)	(70.04~105.26)	(0.01~0.02)	(0.22~0.62)	(0.56~4.23)	(14.21~112.3)	(1.76~4.77)	(42.24~122.66)	(3.35~5.93)	(81.18~150.74)	(0.16~0.62)	(3.85~15.8)	(0.51~0.91)	(12.19~24.62)	(8.99~12.56)	(208.42~334.7)
