# Supplementary material for: Cancer burden attributable to risk factors, 1990–2019: A comparative risk assessment
Source: iScience. 2024 Mar 8;27(4):109430. doi: 10.1016/j.isci.2024.109430 (PMC10972825; doi:10.1016/j.isci.2024.109430)
Supplement: Table S2. Estimates of PAFs of cancer DALYs attributable to eleven level 2 risk factors for both sexes in 2019 in 204 countries and territories, related to Figure 3 — DALYs, disability-adjusted life years. PAF, population attributable fraction. [file mmc3.xlsx]

## Sheet: Sheet1
	All risk factors	Air pollution	Other environmental risks	Tobacco	Alcohol use	Drug use	High fasting plasma glucose	High body-mass index	Dietary risks	Low physical activity	Occupational risks	Unsafe sex
Location	Age- standardized PAF% (95% UI)	Age- standardized PAF% (95% UI)	Age- standardized PAF% (95% UI)	Age- standardized PAF% (95% UI)	Age- standardized PAF% (95% UI)	Age- standardized PAF% (95% UI)	Age- standardized PAF% (95% UI)	Age- standardized PAF% (95% UI)	Age- standardized PAF% (95% UI)	Age- standardized PAF% (95% UI)	Age- standardized PAF% (95% UI)	Age- standardized PAF% (95% UI)
China	46.29 (42.7~50.7)	6.66 (5.05~8.13)	0.92 (0.17~1.93)	29.67 (27.04~32.12)	5.22 (4.34~6.1)	0.85 (0.7~1)	2.78 (0.71~5.92)	3.74 (1.61~6.66)	6.22 (4.17~9.51)	0.3 (0.1~0.58)	2.28 (1.73~2.92)	2.32 (1.27~2.91)
Democratic People's Republic of Korea	41.27 (37.26~46.17)	6.48 (4.55~8.38)	0.97 (0.09~3.19)	24.25 (21.77~26.84)	3.87 (3.12~4.71)	1.19 (0.74~1.75)	2.25 (0.59~4.88)	1.53 (0.31~3.69)	6.48 (4.23~10.4)	0.22 (0.09~0.45)	2.24 (1.57~2.97)	4.05 (2.75~5.7)
Taiwan (Province of China)	44.7 (41.26~48.78)	2.99 (2.2~3.8)	0.19 (0.03~0.49)	24.04 (22.65~25.48)	8.3 (7.05~9.49)	0.97 (0.66~1.35)	3.72 (1.03~7.54)	5.06 (2.49~8.26)	7.16 (5.39~8.88)	0.68 (0.19~1.32)	2.03 (1.54~2.59)	1.94 (1.73~2.54)
Cambodia	41.73 (38.49~45.69)	5.7 (4.21~7.28)	0.36 (0.03~1.39)	22.92 (21.02~25.24)	5.21 (4.36~6.1)	0.33 (0.18~0.55)	3.51 (0.94~7.23)	2.28 (1.03~4)	6.68 (5.3~8.45)	0.26 (0.09~0.52)	2.52 (1.87~3.25)	5.2 (3.87~7.42)
Indonesia	36.58 (33.02~40.6)	3.7 (2.46~4.98)	0.38 (0.07~0.91)	20.08 (17.03~23.33)	0.67 (0.45~0.96)	0.09 (0.05~0.15)	3.1 (0.81~6.49)	3.69 (2.03~5.74)	6.56 (4.99~8.2)	0.58 (0.18~1.11)	2.03 (1.45~2.7)	3.87 (2.81~5.82)
Lao People's Democratic Republic	42.01 (38.41~46.19)	6.11 (4.4~7.82)	0.42 (0.04~1.48)	21.52 (19.53~23.45)	5.24 (4.13~6.4)	0.28 (0.14~0.5)	4.11 (1.13~8.46)	3.56 (1.76~5.69)	6.1 (4.84~7.82)	0.28 (0.1~0.57)	1.99 (1.43~2.62)	4.9 (3.56~6.68)
Malaysia	38.9 (35.09~43.31)	1.79 (1.14~2.51)	0.22 (0.03~0.65)	17.89 (16.48~19.37)	2.7 (1.89~3.49)	0.31 (0.17~0.51)	4.62 (1.32~9.29)	6.21 (3.57~9.18)	6.84 (5.52~8.15)	1.08 (0.36~1.89)	1.67 (1.25~2.13)	4.02 (2.9~4.7)
Maldives	35.71 (32.31~39.38)	1.15 (0.7~1.69)	0.49 (0.05~1.76)	19.41 (17.89~20.91)	2.53 (1.77~3.44)	1.74 (1.26~2.31)	3.56 (0.99~7.19)	4.2 (2.09~6.93)	4.97 (3.85~6.02)	0.67 (0.23~1.25)	2.07 (1.6~2.6)	2.81 (2.38~3.47)
Myanmar	36.11 (32.02~40.49)	5.48 (3.87~7.32)	0.39 (0.03~1.42)	18.5 (16.15~21.1)	2.62 (2.05~3.17)	0.32 (0.18~0.5)	3.7 (1.01~7.59)	3.05 (1.46~5.05)	5.96 (4.68~7.49)	0.31 (0.11~0.6)	1.84 (1.31~2.47)	4.39 (3.37~6.35)
Philippines	39.13 (35.83~42.68)	3.47 (2.48~4.49)	0.33 (0.06~0.7)	19.42 (16.97~22.11)	5.79 (5~6.7)	0.1 (0.06~0.16)	3.08 (0.84~6.29)	4.32 (2.2~6.76)	6.83 (5.76~8)	0.19 (0.09~0.43)	1.63 (1.2~2.11)	4.08 (3.1~5.03)
Sri Lanka	33.75 (29.98~38.13)	2.6 (1.77~3.5)	0.25 (0.02~0.94)	14.52 (13.3~15.86)	5.79 (4.95~6.62)	0.01 (0.01~0.02)	4.62 (1.38~8.98)	4.9 (2.58~7.51)	5.03 (3.85~6.42)	0.22 (0.08~0.43)	1.65 (1.26~2.11)	2.84 (2.15~3.41)
Thailand	43.1 (39.54~47.16)	3.52 (2.59~4.43)	0.3 (0.04~0.82)	19.15 (17.01~21.26)	9.96 (8.18~11.86)	2.03 (1.31~2.91)	2.83 (0.76~5.82)	6.18 (3.29~9.95)	4.39 (3.55~5.49)	0.32 (0.11~0.64)	1.89 (1.42~2.44)	3.63 (3.18~5.09)
Timor-Leste	37.39 (33.73~41.97)	5.43 (3.86~7.09)	0.4 (0.03~1.49)	18.96 (15.92~22.51)	3.42 (2.49~4.39)	0.01 (0.01~0.03)	3.36 (0.92~7.07)	1.61 (0.55~3.31)	6.83 (5.26~8.8)	0.32 (0.11~0.64)	1.82 (1.3~2.53)	5.26 (4.09~7.3)
Viet Nam	44.23 (41~47.88)	4.4 (3.12~5.8)	0.43 (0.04~1.45)	23.95 (22~26.04)	7.6 (6.48~8.77)	0.2 (0.1~0.34)	3.59 (0.96~7.36)	2.16 (0.91~3.93)	7.65 (6.12~9.52)	0.29 (0.11~0.61)	2.83 (2.07~3.74)	4.25 (2.98~5.01)
Fiji	42.02 (36.17~47.9)	1.03 (0.44~1.8)	0.24 (0.02~0.9)	12.39 (10.83~14.02)	2.14 (1.73~2.62)	0.89 (0.58~1.25)	6.95 (2.15~13.26)	9.58 (5.61~13.71)	5.17 (4.13~6.52)	0.76 (0.37~1.29)	1.27 (0.98~1.62)	11.29 (5.49~13.34)
Kiribati	54.19 (50.19~58.81)	2.35 (1.61~3.18)	0.31 (0.02~1.26)	27.56 (24.03~31.56)	2.07 (1~3.31)	1.04 (0.64~1.58)	3.87 (1.05~7.82)	5.67 (3.03~8.87)	4.06 (2.92~5.96)	0.39 (0.18~0.67)	0.64 (0.48~0.84)	22.85 (20~26.76)
Marshall Islands	41.71 (34.83~48.76)	2.36 (1.2~3.97)	0.63 (0.04~2.56)	16.73 (13.73~20.39)	2.23 (1.52~3.11)	1.08 (0.63~1.58)	8.08 (2.47~15.96)	5.47 (2.67~8.69)	4.96 (3.65~7.13)	0.63 (0.29~1.07)	2.4 (1.41~3.52)	7.98 (5.53~11.27)
Micronesia (Federated States of)	45.49 (39.37~51.62)	2.51 (1.16~4.25)	0.56 (0.04~2.2)	22.6 (19.05~26.32)	1.96 (1.4~2.6)	1.06 (0.57~1.7)	6.18 (1.77~12.65)	7.99 (4.61~11.81)	5.14 (3.73~7.35)	0.71 (0.35~1.19)	2.85 (1.72~4.23)	7.25 (5.22~10.39)
Papua New Guinea	36.49 (31~42.59)	5.53 (3.85~7.68)	0.57 (0.04~2.22)	16.56 (13.93~19.6)	1.17 (0.77~1.66)	0.24 (0.16~0.34)	5.09 (1.38~10.5)	3.55 (1.37~6.3)	4.72 (3.3~7.25)	0.48 (0.23~0.83)	1.76 (1.2~2.57)	6.94 (4.3~10.09)
Samoa	40.07 (35.74~45)	2.2 (1.36~3.08)	0.29 (0.02~1.13)	18.48 (16.22~20.72)	2.37 (1.71~3.1)	0.76 (0.49~1.12)	5.24 (1.53~10.55)	7.83 (4.49~11.47)	4.58 (3.51~6.33)	0.76 (0.35~1.29)	1.09 (0.78~1.45)	7 (4.82~8.73)
Solomon Islands	40.12 (32.88~46.59)	4.88 (2.82~7.34)	0.47 (0.03~1.97)	18.89 (15.62~22.68)	1.19 (0.83~1.58)	0.45 (0.29~0.67)	4.83 (1.3~10.03)	5.47 (2.63~9)	4 (2.67~6.67)	0.43 (0.22~0.75)	2.23 (1.3~3.24)	8.92 (4.56~12.46)
Tonga	43.32 (38.78~48.38)	2.45 (1.2~3.97)	0.54 (0.03~2.27)	20.22 (17.79~22.52)	2.82 (1.85~3.94)	2.43 (1.52~3.46)	4.88 (1.36~9.83)	9.42 (5.47~13.71)	3.35 (2.28~5.09)	0.41 (0.22~0.67)	1.54 (1.12~2.03)	6.57 (5.51~8.07)
Vanuatu	39.23 (34.16~44.79)	5.36 (3.47~7.63)	0.59 (0.04~2.36)	14.71 (12.35~17.52)	1.88 (1.35~2.5)	1.1 (0.65~1.63)	4.73 (1.31~9.73)	5.37 (2.82~8.48)	4.8 (3.5~7.36)	0.27 (0.12~0.5)	2.92 (1.72~4.28)	7.55 (5.39~10.54)
Armenia	43.9 (40.63~47.63)	4.35 (2.92~5.81)	2.25 (0.27~6.12)	26.36 (25.02~27.78)	3.32 (2.79~3.88)	0.28 (0.16~0.46)	4.09 (1.07~8.49)	5.14 (3.27~7.3)	4.25 (3.04~6.03)	0.31 (0.14~0.59)	3.83 (2.87~5.05)	3.31 (2.94~3.7)
Azerbaijan	40.32 (36.23~45.36)	3.06 (1.78~4.44)	1.05 (0.1~3.71)	23.7 (20.73~26.82)	4.32 (3.36~5.37)	0.27 (0.14~0.46)	3.05 (0.81~6.31)	5.97 (3.47~8.79)	4.97 (3.3~7.95)	0.27 (0.11~0.5)	1.55 (1.09~2.08)	2.86 (2.18~3.72)
Georgia	42.31 (38.81~46.22)	3.39 (2.28~4.55)	1.38 (0.1~5.07)	25.8 (24.26~27.37)	4.09 (3.47~4.71)	0.39 (0.24~0.56)	4.28 (1.13~8.86)	4.68 (2.94~6.78)	4.78 (3.32~6.75)	0.26 (0.12~0.48)	3.4 (2.5~4.43)	3.44 (2.93~3.89)
Kazakhstan	44.1 (40.5~48.45)	2.45 (1.58~3.48)	1.34 (0.12~4.43)	21.99 (20.65~23.37)	5.57 (4.73~6.38)	1.31 (0.91~1.75)	3.8 (1.05~7.81)	7.41 (4.74~10.32)	5.74 (4.21~8.12)	0.43 (0.17~0.8)	2.43 (1.84~3.08)	4.36 (3.93~5)
Kyrgyzstan	39.18 (35.97~43.81)	2.56 (1.74~3.44)	1 (0.07~3.27)	20.89 (19.53~22.38)	3.62 (3.11~4.19)	0.63 (0.43~0.86)	1.8 (0.47~3.77)	4.61 (2.79~6.88)	5.38 (3.53~9.31)	0.24 (0.1~0.46)	1.42 (1.07~1.8)	6.52 (5.58~7.25)
Mongolia	47.36 (42.39~53.4)	2.78 (2.02~3.55)	1.06 (0.08~3.36)	19.61 (16.41~22.64)	14.46 (11.26~18.06)	3.48 (1.89~5.94)	0.85 (0.21~1.83)	9.3 (4.75~15.22)	5.92 (3.92~9.5)	0.09 (0.04~0.19)	1.11 (0.8~1.48)	2.99 (2.53~3.75)
Tajikistan	29.65 (25.78~35.52)	2.65 (1.82~3.59)	0.62 (0.05~2.12)	13.91 (12.66~16)	2.41 (1.9~3.21)	0.8 (0.52~1.13)	2.58 (0.7~5.22)	3.11 (1.58~5.2)	6.58 (4.44~10.93)	0.23 (0.1~0.45)	0.94 (0.71~1.2)	2.46 (2.11~3.48)
Turkmenistan	36.57 (33.17~40.39)	1.68 (1~2.53)	0.53 (0.04~1.96)	16.14 (15.02~17.24)	5.95 (4.95~6.99)	0.96 (0.6~1.38)	1.9 (0.51~3.94)	7.64 (4.52~11.31)	4.44 (3.12~6.55)	0.23 (0.1~0.44)	1.24 (0.78~2.47)	4.84 (3.69~5.57)
Uzbekistan	33.43 (30.25~37.74)	2.36 (1.56~3.28)	0.66 (0.06~2.55)	13.04 (12.07~14.13)	4.02 (3.32~4.75)	1.16 (0.75~1.64)	2.61 (0.71~5.32)	5.62 (3.34~8.36)	4.67 (3.21~7.17)	0.27 (0.12~0.5)	1.32 (0.99~1.67)	5.03 (4.43~5.58)
Albania	39.11 (36.08~42.5)	3.57 (2.5~4.73)	2.34 (0.42~5)	25.97 (24.23~27.85)	4.28 (3.53~5.06)	0.91 (0.56~1.32)	2.15 (0.53~4.62)	4.26 (2.47~6.39)	3.62 (2.44~5.63)	0.24 (0.1~0.45)	1.42 (0.82~2.47)	1.73 (1.4~2.06)
Bosnia and Herzegovina	49.72 (46.39~53.47)	5.36 (4.01~6.73)	1.19 (0.1~4.06)	34 (32.4~35.74)	4.98 (4.37~5.63)	0.81 (0.51~1.16)	6.15 (1.69~12.31)	5.56 (3.37~8.12)	4.81 (3.41~6.32)	0.4 (0.14~0.79)	2.01 (1.32~2.81)	2.36 (1.68~2.62)
Bulgaria	49.74 (46.74~53.06)	3.34 (2.4~4.38)	0.85 (0.13~2.02)	32.18 (30.54~33.8)	7.29 (6.52~8.12)	0.4 (0.26~0.58)	4.05 (1.08~8.41)	5.78 (3.61~8.2)	6.75 (5.07~8.44)	0.4 (0.17~0.76)	1.61 (0.96~2.33)	3.4 (2.27~3.88)
Croatia	48.08 (44.87~51.5)	2.93 (2.09~3.85)	1.15 (0.17~2.9)	30.96 (29.44~32.62)	6.84 (5.96~7.73)	0.06 (0.03~0.1)	5.02 (1.36~10.26)	6.48 (4.07~9.12)	5.53 (3.97~6.94)	0.47 (0.18~0.91)	5.53 (4.07~7.14)	1.51 (1.32~1.75)
Czechia	48.16 (44.52~52.3)	2.36 (1.67~3.18)	1.94 (0.3~4.56)	27.86 (26.48~29.26)	7.89 (7.09~8.69)	0.35 (0.24~0.48)	7.16 (2.08~13.93)	7.96 (5.02~10.97)	5.75 (4.36~7.07)	0.58 (0.22~1.07)	2.53 (1.75~3.37)	1.99 (1.8~2.23)
Hungary	53.5 (50.49~56.91)	3.67 (2.57~4.94)	1.96 (0.31~4.64)	35.57 (34~37.09)	8.11 (7.17~9.01)	0.05 (0.03~0.08)	5.33 (1.46~10.81)	6.45 (4.21~8.79)	6.67 (5.09~8.11)	0.38 (0.15~0.75)	2.68 (1.82~3.65)	1.97 (1.75~2.18)
North Macedonia	48.82 (45.4~52.77)	4.94 (3.62~6.26)	2.01 (0.34~4.97)	32.81 (31.06~34.64)	5.19 (4.49~5.9)	0.86 (0.58~1.22)	5.89 (1.65~11.71)	5.59 (3.43~7.94)	5.01 (3.48~6.86)	0.38 (0.16~0.71)	1.2 (0.63~1.79)	2.19 (1.87~2.6)
Montenegro	54.72 (51.61~57.8)	5.58 (3.93~7.27)	1.28 (0.14~3.73)	40.4 (38.31~42.43)	6.06 (5.14~6.96)	0.58 (0.39~0.82)	5.82 (1.55~11.77)	5.55 (3.41~7.81)	3.64 (2.62~4.63)	0.35 (0.15~0.63)	1.76 (1.13~2.45)	1.94 (1.64~2.28)
Poland	49.69 (46.56~53.39)	4.18 (3.1~5.37)	0.95 (0.16~1.9)	32.34 (30.34~34.34)	5.86 (5.09~6.68)	0.15 (0.11~0.2)	5 (1.35~10.16)	6.42 (4.1~8.94)	5.93 (4.44~7.35)	0.58 (0.22~1.08)	3.95 (2.88~5.29)	2.24 (1.77~2.8)
Romania	48.02 (45.27~51.23)	2.6 (1.83~3.47)	0.92 (0.13~2.44)	29.38 (27.91~30.99)	8.35 (7.45~9.31)	0.38 (0.27~0.51)	3.14 (0.83~6.62)	5.52 (3.71~7.67)	5.21 (3.81~6.83)	0.48 (0.2~0.88)	2.06 (1.33~2.82)	4.68 (3.45~5.16)
Serbia	51.52 (48.28~54.99)	4.98 (3.64~6.25)	1.6 (0.19~4.71)	34.34 (32.59~36.2)	5.7 (4.93~6.44)	0.73 (0.51~0.97)	5.74 (1.58~11.67)	6.08 (3.78~8.35)	5.02 (3.69~6.22)	0.41 (0.17~0.77)	2.49 (1.66~3.45)	3.05 (2.41~3.46)
Slovakia	46.39 (43.12~50.25)	2.3 (1.62~3.07)	1.44 (0.2~3.27)	25.39 (23.74~27.1)	9.12 (8.03~10.18)	0.36 (0.23~0.51)	3.83 (1.02~7.88)	7.52 (4.75~10.34)	7.27 (5.61~8.9)	0.56 (0.2~1.06)	1.74 (1.15~2.44)	2.34 (1.59~2.71)
Slovenia	46.17 (42.74~49.97)	2.73 (1.94~3.62)	1.56 (0.21~3.82)	28.75 (27.22~30.34)	5.91 (3.97~7.52)	0.64 (0.41~0.91)	3.98 (1.06~8.25)	6.8 (4.28~9.53)	5.29 (3.94~6.71)	0.48 (0.18~0.89)	5.06 (3.69~6.59)	1.32 (1.15~1.59)
Belarus	44.01 (41.24~47.32)	1.97 (1.32~2.74)	0.28 (0.04~0.79)	27.18 (25.4~28.77)	7.98 (7.16~8.84)	0.37 (0.25~0.51)	1.87 (0.48~4.03)	5.46 (3.43~7.78)	5.75 (4.27~7.8)	0.37 (0.14~0.73)	1.67 (1.04~2.72)	3.13 (2.7~3.9)
Estonia	43.31 (40.44~46.54)	0.6 (0.19~1.15)	1.28 (0.15~2.97)	26.65 (25.17~28.13)	7.15 (6.41~7.89)	0.52 (0.37~0.7)	2.9 (0.77~6.1)	6.73 (4.34~9.35)	4.87 (3.67~6.22)	0.41 (0.16~0.78)	1.69 (1.15~2.3)	2.45 (2.12~2.8)
Latvia	42.25 (38.8~46.27)	1.47 (0.91~2.13)	1.37 (0.17~3.35)	25.4 (22.42~28.32)	7 (6.1~7.9)	0.4 (0.29~0.53)	2.83 (0.75~5.93)	6.58 (4.16~9.22)	5.34 (3.97~7.06)	0.6 (0.25~1.06)	1.65 (1.1~2.31)	2.05 (1.59~2.67)
Lithuania	41.43 (38.43~44.94)	1.14 (0.67~1.71)	0.72 (0.1~1.9)	23.81 (22.3~25.38)	8.32 (7.49~9.16)	0.21 (0.12~0.32)	2.18 (0.56~4.65)	6.41 (3.88~9.15)	5.27 (3.93~7.02)	0.6 (0.23~1.07)	1.4 (0.96~1.88)	2.58 (2.28~2.99)
Republic of Moldova	43.91 (40.86~47.32)	1.61 (0.89~2.4)	0.88 (0.07~2.7)	24.99 (23.36~26.56)	8.68 (7.69~9.6)	0.29 (0.19~0.42)	2.97 (0.79~6.17)	5.77 (3.6~8.13)	5.82 (4.25~7.48)	0.39 (0.15~0.75)	0.76 (0.51~1.01)	3.73 (3.25~4.38)
Russian Federation	44.03 (40.8~47.69)	1.33 (0.71~2.05)	1.2 (0.23~2.34)	25.97 (23.39~28.45)	6.72 (5.95~7.49)	0.45 (0.36~0.54)	2.16 (0.56~4.56)	6.62 (4.25~9.19)	6.01 (4.46~8.13)	0.4 (0.16~0.78)	1.84 (1.3~2.42)	3.19 (2.39~3.82)
Ukraine	41.59 (38.41~45.09)	1.65 (0.97~2.49)	0.92 (0.08~2.69)	24.95 (22.31~27.61)	7.19 (6.25~8.16)	0.37 (0.31~0.43)	2.06 (0.53~4.38)	5.72 (3.68~8.01)	5.5 (4.02~7.37)	0.24 (0.09~0.52)	1.88 (1.31~2.59)	2.36 (1.84~3.31)
Brunei Darussalam	37.28 (32.84~42.46)	0.78 (0.22~1.45)	0.19 (0.01~0.68)	19.21 (17.33~21.18)	0.95 (0.55~1.44)	1.18 (0.7~1.76)	8.2 (2.54~15.35)	3.13 (1.53~5.21)	6.25 (4.67~7.87)	0.82 (0.24~1.6)	2.48 (1.79~3.22)	3.34 (2.77~4.25)
Japan	40.15 (37.22~44.2)	1.53 (0.95~2.25)	0.25 (0.05~0.52)	23.52 (22.16~24.76)	5.55 (4.77~6.33)	1.56 (1.06~2.21)	2.8 (0.73~5.81)	2.77 (1.01~5.25)	6.96 (5.2~9.56)	0.75 (0.21~1.48)	3.62 (2.68~4.54)	1.84 (1.41~2.01)
Republic of Korea	42.06 (38.36~46.77)	3.49 (2.5~4.53)	1.02 (0.13~2.64)	24.59 (22.71~26.52)	6.8 (5.78~7.99)	1.29 (0.81~1.91)	3.61 (0.96~7.41)	3.88 (1.63~6.94)	5.63 (3.99~8.31)	0.62 (0.18~1.24)	1.98 (1.37~2.61)	1.5 (1.2~1.88)
Singapore	36.07 (32.61~40.35)	2.58 (1.6~3.73)	0.18 (0.01~0.64)	17.64 (16.18~19.07)	2.86 (2.26~3.51)	1.46 (0.89~2.24)	4.42 (1.2~9.03)	4.15 (2.23~6.56)	5.74 (4.3~7.13)	0.89 (0.27~1.68)	3.17 (2.3~4.18)	1.68 (1.49~1.99)
Australia	39.45 (36.7~42.4)	0.53 (0.13~1.02)	0.19 (0.02~0.57)	18.28 (17.12~19.41)	7.49 (6.67~8.32)	0.91 (0.66~1.19)	3.09 (0.82~6.36)	6.6 (4.12~9.21)	5.91 (4.67~7.03)	1.05 (0.37~1.82)	6.44 (5.32~7.58)	1.15 (1.02~1.28)
New Zealand	38.61 (35.96~41.61)	0.41 (0.07~0.88)	0.51 (0.05~1.63)	18.65 (17.48~19.93)	6.71 (5.97~7.54)	0.72 (0.62~0.83)	2.88 (0.78~6.02)	6 (3.55~8.59)	6.89 (5.56~8.11)	1.07 (0.35~1.97)	5.02 (4.06~5.92)	1.18 (1.06~1.32)
Andorra	45.87 (42.87~49.3)	1.14 (0.59~1.82)	1.17 (0.11~3.96)	26.45 (24.33~28.65)	7.74 (6.85~8.63)	1.45 (0.97~1.99)	3.62 (0.95~7.5)	5.85 (3.33~8.66)	5.27 (3.97~6.36)	0.97 (0.3~1.79)	7.54 (5.46~9.58)	1.58 (1.33~1.87)
Austria	44.43 (41.59~47.55)	1.68 (1.1~2.42)	1.9 (0.31~3.97)	27.5 (26.18~28.79)	7.91 (7.17~8.67)	0.8 (0.55~1.13)	3.71 (1.02~7.63)	5.07 (2.88~7.67)	4.41 (3.38~5.43)	0.71 (0.28~1.27)	4.15 (3.11~5.27)	1.4 (1.26~1.75)
Belgium	47.91 (45.05~50.97)	2.15 (1.41~3.01)	1.36 (0.19~3.38)	29.81 (28.3~31.19)	7.81 (7.06~8.67)	0.73 (0.53~0.96)	4.15 (1.13~8.51)	4.7 (2.67~7.15)	5.34 (4.11~6.42)	0.95 (0.36~1.67)	7.58 (5.85~9.4)	1.23 (1.07~1.38)
Cyprus	41.41 (38.16~45.25)	2.1 (1.42~2.9)	0.12 (0.02~0.31)	26.18 (24.68~27.68)	4.74 (4.05~5.48)	0.23 (0.13~0.36)	5.78 (1.64~11.47)	3.79 (2.14~5.87)	5.05 (3.83~6.35)	0.73 (0.27~1.37)	4.66 (3.52~5.87)	1.44 (1.03~1.67)
Denmark	45.86 (43.06~48.97)	1.39 (0.79~2.13)	1.33 (0.19~3.04)	28.89 (27.26~30.71)	7.06 (6.17~7.94)	0.6 (0.43~0.8)	3.71 (1.01~7.74)	4.54 (2.63~6.91)	5.35 (4.04~6.38)	0.88 (0.29~1.62)	6.2 (4.87~7.54)	1.37 (1.22~1.85)
Finland	37.6 (34.24~41.37)	0.31 (0.06~0.68)	1.27 (0.19~2.83)	19.73 (18.62~20.85)	5.53 (4.83~6.21)	0.95 (0.68~1.23)	4.73 (1.32~9.57)	5.47 (3.19~8.18)	4.61 (3.51~5.61)	0.7 (0.24~1.3)	4.95 (3.83~6.11)	0.94 (0.79~1.07)
France	46.42 (44.05~48.98)	1.81 (1.16~2.63)	1.19 (0.2~2.74)	27.57 (26.12~29.16)	8.41 (7.48~9.33)	1.12 (0.76~1.54)	2.54 (0.65~5.37)	4.76 (2.75~7.15)	5.76 (4.46~6.87)	1.03 (0.39~1.76)	7.37 (5.66~9.18)	1.3 (1.14~1.45)
Germany	46.27 (43.18~49.9)	1.67 (1.08~2.4)	1.1 (0.2~2.44)	27.33 (25.96~28.81)	8.68 (7.86~9.6)	0.48 (0.31~0.69)	5.62 (1.56~11.31)	5.55 (3.27~8.26)	5.51 (4.21~6.76)	0.63 (0.21~1.2)	5.1 (3.87~6.44)	1.37 (1.23~1.52)
Greece	47.5 (44.76~50.63)	2.63 (1.76~3.64)	2.01 (0.34~4.47)	35.05 (33.59~36.52)	4.12 (3.57~4.7)	0.13 (0.07~0.2)	4.39 (1.15~9.21)	4.18 (2.35~6.35)	4.27 (3.22~5.38)	0.44 (0.16~0.85)	3.35 (2.36~4.57)	1.35 (1.24~1.51)
Iceland	40.79 (37.94~43.86)	0.43 (0.08~0.96)	0.25 (0.04~0.62)	24.76 (23.36~26.19)	5.34 (4.61~6.06)	0.65 (0.47~0.86)	3.58 (0.96~7.33)	5.6 (3.24~8.31)	5.12 (3.96~6.2)	0.78 (0.29~1.41)	5.16 (4.02~6.29)	1.02 (0.89~1.18)
Ireland	42.88 (39.95~46.17)	0.83 (0.4~1.36)	1.43 (0.23~3.09)	24.73 (23.44~26.03)	6.69 (5.88~7.55)	0.61 (0.43~0.81)	4 (1.1~8.22)	5.89 (3.39~8.84)	5.69 (4.38~6.92)	1.37 (0.57~2.28)	3.84 (2.81~4.99)	1.51 (1.1~1.73)
Israel	36.33 (33.06~40.11)	2.4 (1.74~3.17)	0.73 (0.11~1.69)	21.07 (19.83~22.33)	2.22 (1.77~2.69)	0.69 (0.49~0.9)	4.33 (1.21~8.75)	5.07 (2.86~7.61)	4.36 (3.14~5.5)	1.03 (0.39~1.79)	2.63 (1.9~3.45)	1.35 (1.08~1.52)
Italy	42.51 (39.56~46.15)	2.09 (1.48~2.81)	1.23 (0.21~2.58)	24.36 (23.1~25.64)	5.46 (4.87~6.13)	1.43 (1.22~1.67)	4.86 (1.37~9.84)	4.63 (2.62~7.1)	5.28 (4.02~6.6)	0.95 (0.35~1.68)	6 (4.71~7.28)	1.13 (0.73~1.25)
Luxembourg	44.8 (41.32~48.47)	1.44 (0.86~2.17)	1.95 (0.32~3.99)	26.5 (24.38~28.57)	7.37 (6.58~8.24)	0.79 (0.55~1.07)	5.85 (1.66~11.68)	4.65 (2.75~6.87)	5.38 (4.19~6.46)	0.78 (0.26~1.45)	5.58 (4.26~7.06)	0.95 (0.84~1.12)
Malta	40.95 (37.84~44.83)	1.62 (1.04~2.28)	0.65 (0.04~2.22)	23.41 (22.22~24.67)	5.42 (4.7~6.13)	0.52 (0.36~0.71)	5.29 (1.48~10.63)	4.32 (2.39~6.69)	5.48 (4.26~6.59)	1.58 (0.73~2.52)	5.73 (4.41~7.09)	0.99 (0.86~1.15)
Netherlands	45.34 (42.52~48.35)	1.89 (1.25~2.7)	0.47 (0.06~1.21)	28.22 (26.72~29.89)	6.75 (5.97~7.62)	0.4 (0.3~0.54)	3.48 (0.94~7.25)	4.87 (2.65~7.58)	5.71 (4.39~6.9)	0.41 (0.13~0.85)	7.73 (6.25~9.21)	0.92 (0.82~1.03)
Norway	36.97 (33.88~40.6)	0.52 (0.18~0.98)	1.16 (0.21~2.38)	18.69 (17.48~19.97)	4.62 (3.93~5.3)	0.63 (0.53~0.73)	4.41 (1.23~8.98)	4.17 (2.31~6.42)	5.98 (4.61~7.14)	1.07 (0.35~1.98)	5.08 (3.97~6.41)	1.41 (1.31~1.57)
Portugal	41.5 (38.27~45.67)	0.76 (0.39~1.22)	1.01 (0.17~2.44)	22.22 (20.91~23.53)	8.62 (7.79~9.49)	0.79 (0.52~1.12)	4.75 (1.36~9.57)	4.67 (2.55~7.15)	6.17 (4.61~8.05)	1.22 (0.4~2.19)	2.37 (1.69~3.13)	1.64 (1.45~1.85)
Spain	47.43 (44.47~50.81)	1.33 (0.77~2.01)	1.47 (0.22~3.39)	30.72 (29.25~32.32)	6.54 (5.76~7.36)	0.44 (0.27~0.67)	5.04 (1.37~10.39)	5.59 (3.3~8.24)	5.64 (4.37~6.87)	1.02 (0.31~1.89)	4.15 (3.04~5.41)	1.23 (0.86~1.36)
Sweden	37.71 (34.77~40.95)	0.3 (0.07~0.68)	1 (0.13~2.62)	20.14 (18.94~21.38)	6.42 (5.71~7.11)	0.54 (0.39~0.73)	3.74 (1.03~7.62)	5.29 (3.07~7.99)	5.28 (4.09~6.3)	0.66 (0.22~1.26)	3.66 (2.88~4.44)	1.43 (1.31~1.58)
Switzerland	43.27 (40.49~46.32)	1.22 (0.73~1.82)	1.33 (0.2~3.08)	24.99 (23.55~26.48)	7.93 (7.1~8.79)	1.11 (0.81~1.48)	3.91 (1.07~8.04)	4.57 (2.57~6.98)	5.07 (3.97~6.1)	0.81 (0.31~1.44)	6.07 (4.8~7.34)	1.16 (1.04~1.34)
United Kingdom	46.76 (43.64~50.23)	1.23 (0.74~1.87)	1.07 (0.2~2.16)	26.99 (25.71~28.44)	6.81 (5.94~7.65)	0.7 (0.57~0.83)	5.74 (1.64~11.39)	6.35 (3.73~9.28)	5.74 (4.47~6.9)	1.03 (0.39~1.78)	7.65 (6.3~8.86)	1.39 (1.32~1.7)
Argentina	43.29 (40.11~47.06)	1.54 (0.92~2.34)	0.43 (0.03~1.54)	23.42 (21.9~24.94)	5.93 (5.17~6.74)	0.29 (0.2~0.39)	4.02 (1.09~8.15)	5.38 (3.1~8.15)	6.71 (5.25~8.17)	0.14 (0.07~0.32)	3.04 (2.41~3.84)	5.04 (3.75~5.54)
Chile	36.68 (32.84~41.63)	1.91 (1.38~2.5)	0.37 (0.03~1.35)	16.79 (15.46~18.1)	4.34 (3.81~4.93)	0.54 (0.37~0.73)	3.7 (1.04~7.43)	7.05 (4.28~10.15)	6 (4.36~8.73)	0.49 (0.17~0.91)	1.9 (1.5~2.35)	3.75 (3.37~4.39)
Uruguay	43.33 (40.38~46.56)	1.17 (0.54~1.93)	0.57 (0.04~2.13)	25.76 (24.3~27.28)	5.61 (4.84~6.43)	0.32 (0.22~0.42)	3.21 (0.85~6.61)	5.43 (3.12~8.17)	6.45 (4.98~7.98)	0.56 (0.15~1.16)	2.9 (2.24~3.65)	3.36 (2.93~3.76)
Canada	42.97 (40.12~45.95)	0.8 (0.35~1.39)	0.65 (0.07~1.82)	25.47 (24~26.92)	6.22 (5.52~6.98)	0.43 (0.29~0.59)	3.54 (0.94~7.34)	6.01 (3.64~8.47)	5.22 (4.01~6.32)	0.7 (0.24~1.29)	5.49 (4.27~6.8)	1.29 (1.13~1.44)
United States of America	46.26 (43.09~49.77)	0.95 (0.46~1.61)	1.05 (0.2~2)	27.92 (26.69~29.22)	5.24 (4.67~5.83)	1.12 (0.95~1.3)	6.24 (1.78~12.32)	7.19 (4.56~9.79)	5.23 (4.07~6.26)	0.44 (0.16~0.8)	4.27 (3.25~5.32)	1.58 (1.35~1.66)
Antigua and Barbuda	28.84 (25.29~33.58)	0.8 (0.3~1.42)	0.17 (0.01~0.66)	9.24 (8.26~10.44)	3.75 (3.19~4.34)	0.08 (0.05~0.13)	4.47 (1.28~8.87)	4.64 (2.84~6.85)	4.68 (3.44~6.22)	1.03 (0.44~1.73)	0.78 (0.61~0.97)	5 (4.37~5.65)
Bahamas	31.3 (27.59~35.59)	0.99 (0.29~1.89)	0.25 (0.02~0.92)	9.73 (8.63~10.89)	4.63 (2.7~6.07)	0.09 (0.05~0.14)	4 (1.14~8.12)	5.71 (3.59~8.13)	5.32 (4.05~6.54)	1.03 (0.44~1.73)	1.34 (1.06~1.67)	4.82 (4.3~5.4)
Barbados	30.41 (26.74~34.77)	0.81 (0.34~1.36)	0.15 (0.01~0.56)	7.16 (6.41~7.93)	4.83 (4.24~5.43)	0.06 (0.04~0.11)	4.24 (1.19~8.43)	6.48 (3.97~9.23)	5.48 (4.16~6.75)	1.4 (0.6~2.29)	0.81 (0.65~0.99)	5.23 (4.7~5.84)
Belize	37.49 (34.17~41.28)	1.98 (0.94~3.26)	0.33 (0.03~1.27)	13.15 (11.88~14.49)	3.58 (3.11~4.06)	0.1 (0.06~0.17)	3.07 (0.86~6.2)	5.69 (3.67~7.91)	3.49 (2.37~5.3)	0.74 (0.27~1.28)	2.66 (2.13~3.26)	10.45 (9.34~11.45)
Cuba	45.23 (42~49.25)	2.78 (1.35~4.6)	0.28 (0.02~1.02)	28.77 (27.06~30.92)	4.77 (4.13~5.49)	0.08 (0.04~0.13)	4.83 (1.32~9.87)	5.37 (3.3~7.82)	4.31 (3.19~5.39)	1.05 (0.39~1.8)	2.22 (1.69~2.85)	3.57 (3.09~3.93)
Dominica	28.61 (25.08~32.92)	1.21 (0.53~2.06)	0.28 (0.02~1.07)	9.47 (8.5~10.55)	4.12 (3.53~4.69)	0.07 (0.04~0.13)	3.93 (1.15~7.6)	4.62 (2.83~6.64)	2.98 (1.9~5.06)	0.63 (0.27~1.04)	1.62 (1.25~2.06)	5.63 (4.87~6.75)
Dominican Republic	36.65 (33.49~40.22)	1.75 (0.84~2.92)	0.34 (0.03~1.31)	17.1 (15.39~18.82)	4.95 (4.22~5.79)	0.14 (0.07~0.27)	2.13 (0.57~4.45)	5 (2.84~7.41)	4.23 (3.1~5.92)	0.97 (0.35~1.67)	1.47 (1.11~1.88)	7.05 (5.58~8.86)
Grenada	32.44 (28.68~36.91)	1.2 (0.5~2.11)	0.21 (0.02~0.85)	9.88 (8.83~11)	5.13 (4.52~5.79)	0.06 (0.04~0.11)	4.6 (1.35~9.05)	5.75 (3.56~8.29)	4.36 (3.24~5.58)	0.85 (0.33~1.46)	1.23 (0.97~1.57)	6.22 (5.35~7.02)
Guyana	33.96 (30.07~38.67)	0.97 (0.41~1.68)	0.18 (0.01~0.71)	8.61 (7.61~9.66)	3.73 (3.24~4.25)	0.08 (0.04~0.13)	4.82 (1.4~9.42)	4.9 (3~7.28)	4.3 (3.18~5.69)	0.88 (0.36~1.51)	1.26 (1.01~1.55)	10.56 (9.29~12.04)
Haiti	30.3 (25.82~34.88)	2.32 (1.5~3.5)	0.19 (0.01~0.72)	6.02 (5.06~7.27)	3.68 (3.03~4.47)	0.09 (0.04~0.17)	3.2 (0.89~6.56)	1.73 (0.81~3.03)	3.91 (2.9~5.97)	0.5 (0.21~0.89)	1.24 (0.85~1.78)	12.13 (7.99~15.59)
Jamaica	35.8 (32.1~40.22)	1.62 (0.99~2.35)	0.37 (0.03~1.52)	14.5 (13.2~16.04)	2.93 (2.44~3.42)	0.09 (0.05~0.16)	4.79 (1.36~9.64)	5.17 (3.33~7.28)	4.47 (3.29~5.84)	1.11 (0.48~1.83)	1.79 (1.36~2.3)	7.25 (6.14~8.09)
Saint Lucia	32.68 (29~37.31)	1.26 (0.54~2.13)	0.23 (0.01~0.89)	11.48 (10.35~12.53)	5.3 (4.68~6.01)	0.06 (0.03~0.1)	4.76 (1.44~9.21)	4.72 (2.88~6.9)	4.18 (3.09~5.82)	0.7 (0.29~1.17)	1.09 (0.86~1.34)	6.29 (5.6~6.97)
Saint Vincent and the Grenadines	31.71 (28.34~36.11)	0.96 (0.36~1.66)	0.17 (0.01~0.65)	8.88 (7.82~10)	5.18 (4.59~5.8)	0.08 (0.04~0.14)	4.09 (1.23~8)	4.59 (2.76~6.72)	3.72 (2.75~5.1)	0.76 (0.32~1.28)	0.94 (0.75~1.15)	8.25 (7.41~9.12)
Suriname	38.15 (34.23~42.47)	1.87 (0.89~3.03)	0.31 (0.02~1.11)	15.49 (13.89~17.2)	3.61 (3.05~4.26)	0.07 (0.04~0.13)	5.39 (1.6~10.44)	4.32 (2.51~6.42)	5.38 (4.28~6.6)	1.01 (0.38~1.72)	1.46 (1.11~1.86)	8.98 (7.68~10.48)
Trinidad and Tobago	34.6 (30.78~39.13)	1.33 (0.46~2.4)	0.24 (0.02~0.88)	11.62 (10.44~12.82)	4.32 (3.75~4.91)	0.1 (0.05~0.16)	5.66 (1.66~11.02)	6.44 (4.2~8.98)	4.68 (3.51~5.69)	1.25 (0.54~2.03)	1.24 (0.96~1.6)	6.15 (5.53~7.08)
Bolivia (Plurinational State of)	30.21 (25.53~36.31)	1.71 (1.1~2.43)	0.36 (0.02~1.3)	7.34 (6.07~8.59)	2.38 (1.95~2.84)	0.05 (0.03~0.09)	2.14 (0.59~4.55)	5.21 (3.31~7.36)	4.9 (2.98~9.27)	0.23 (0.07~0.47)	1.8 (1.24~2.38)	9.07 (7.37~10.81)
Ecuador	28.41 (24.67~33.62)	1.16 (0.75~1.61)	0.36 (0.03~1.26)	7.72 (6.82~8.76)	1.97 (1.63~2.31)	0.05 (0.03~0.09)	2.6 (0.74~5.24)	6.01 (3.97~8.15)	4.65 (3.05~8.2)	0.33 (0.09~0.65)	1.15 (0.92~1.41)	6.95 (6.12~8.18)
Peru	26.03 (22.27~31.39)	2.02 (1.42~2.64)	0.34 (0.03~1.16)	4.4 (3.7~5.11)	2.58 (2.1~3.15)	0.05 (0.03~0.09)	1.82 (0.5~3.74)	5.04 (2.91~7.41)	4.12 (2.55~7.61)	0.31 (0.08~0.62)	1.38 (1.09~1.71)	7.4 (5.9~8.62)
Colombia	28.89 (25.29~33.98)	1.8 (1.28~2.37)	0.59 (0.06~2.19)	9.63 (8.62~10.69)	2.5 (2.15~2.9)	0.16 (0.09~0.27)	3.33 (0.93~6.65)	4.27 (2.57~6.29)	4.76 (3.25~7.5)	0.33 (0.12~0.62)	1.5 (1.19~1.86)	5.88 (5.27~6.75)
Costa Rica	29.66 (25.51~35.13)	0.96 (0.65~1.3)	0.33 (0.03~1.22)	10.77 (9.8~11.79)	3.73 (3.17~4.33)	0.26 (0.15~0.44)	3.63 (1.03~7.28)	5.4 (3.11~8.03)	5.3 (3.45~8.56)	0.23 (0.09~0.48)	0.82 (0.65~1.03)	4.14 (3.69~4.95)
El Salvador	31.47 (27.41~37.11)	1.72 (1.14~2.35)	0.46 (0.03~1.63)	7.93 (6.94~9.09)	2.11 (1.78~2.45)	0.11 (0.06~0.18)	3.26 (0.94~6.59)	4.57 (2.68~6.74)	4.47 (2.81~7.85)	0.15 (0.06~0.32)	0.95 (0.7~1.23)	10.71 (9.42~12.42)
Guatemala	29.54 (25.43~36.03)	1.7 (1.27~2.16)	0.34 (0.02~1.21)	6.69 (5.66~7.85)	1.85 (1.48~2.23)	0.17 (0.1~0.27)	2.96 (0.85~5.78)	3.31 (1.83~5.18)	4.88 (2.87~9.93)	0.06 (0.04~0.19)	0.74 (0.56~0.93)	11.01 (8.21~11.95)
Honduras	35.47 (30.4~41.18)	4.49 (2.69~6.53)	0.85 (0.06~2.94)	13.12 (10.56~15.71)	4.26 (2.37~6.36)	0.67 (0.25~1.33)	3.91 (1.09~8.39)	4.98 (2.66~8.08)	3.53 (2.07~6.07)	0.1 (0.04~0.2)	2.56 (1.79~3.56)	5.73 (4.01~8)
Mexico	30.89 (27.15~35.76)	1.38 (1~1.79)	0.47 (0.09~0.97)	8.92 (7.85~10.03)	3.41 (3.02~3.85)	0.22 (0.14~0.33)	4.48 (1.33~8.76)	5.87 (3.53~8.41)	4.02 (2.92~5.84)	0.4 (0.14~0.74)	1.79 (1.42~2.14)	6.3 (5.24~8.52)
Nicaragua	31.83 (27.77~37.13)	1.78 (1.29~2.31)	0.34 (0.03~1.27)	8.63 (7.65~9.69)	2.44 (2.03~2.85)	0.17 (0.09~0.28)	3.5 (1~6.95)	4.28 (2.49~6.44)	4.9 (3.46~7.84)	0.17 (0.07~0.36)	0.88 (0.68~1.08)	10.19 (9.23~12.87)
Panama	30.01 (26.45~34.57)	1.07 (0.65~1.55)	0.44 (0.04~1.74)	8.68 (7.84~9.62)	3.76 (3.31~4.21)	0.21 (0.11~0.35)	3.78 (1.06~7.53)	4.44 (2.71~6.53)	5.13 (3.77~7.42)	0.17 (0.07~0.35)	1.14 (0.88~1.43)	6.76 (5.99~7.77)
Venezuela (Bolivarian Republic of)	35.06 (31.28~39.36)	2.24 (1.41~3.12)	0.72 (0.07~2.53)	13.85 (12.46~15.42)	3.11 (2.66~3.61)	0.11 (0.06~0.19)	3.92 (1.11~7.8)	3.98 (2.3~5.96)	4.59 (3.36~6.71)	0.15 (0.06~0.31)	1.64 (1.24~2.09)	8.45 (7.24~9.37)
Brazil	37.17 (34.48~40.8)	1.21 (0.78~1.71)	0.52 (0.09~1.12)	18.04 (16.92~19.17)	5.13 (4.56~5.75)	0.13 (0.09~0.2)	2.91 (0.8~5.91)	5.45 (3.33~7.87)	4.94 (3.66~6.61)	1.29 (0.62~2.02)	2.14 (1.75~2.55)	4.91 (4.6~5.63)
Paraguay	41.62 (38.36~45.24)	2.05 (1.33~2.85)	0.42 (0.05~1.32)	19.75 (17.94~21.72)	5.19 (4.47~5.9)	0.14 (0.08~0.24)	3.16 (0.85~6.45)	4.82 (2.83~7.14)	5.12 (3.85~6.83)	0.37 (0.12~0.74)	1.87 (1.45~2.39)	9.7 (7.68~10.89)
Algeria	33.22 (29.85~37.08)	2.59 (1.73~3.57)	0.41 (0.04~1.37)	17 (15.49~18.57)	1.18 (0.9~1.5)	0.15 (0.08~0.25)	4.5 (1.3~8.96)	5.48 (3.39~7.83)	3.66 (2.67~4.56)	1.08 (0.51~1.73)	0.88 (0.59~1.32)	3.56 (2.57~4.59)
Bahrain	39.83 (34.46~45.67)	4.89 (3.63~6.38)	0.51 (0.04~1.86)	19.79 (17.76~21.95)	1.12 (0.86~1.41)	0.22 (0.12~0.37)	10.64 (3.47~19.34)	7.27 (4.59~10.07)	3.68 (2.62~4.64)	1.36 (0.68~2.1)	3.86 (2.45~5.23)	1.26 (1.06~1.65)
Egypt	36.62 (32.24~41.2)	2.91 (2.13~3.79)	0.1 (0.01~0.29)	20.1 (17.57~22.64)	2.13 (1.35~3.15)	0.66 (0.38~1.08)	3.39 (0.96~6.93)	9.99 (5.87~14.76)	2.88 (2.06~3.83)	0.84 (0.37~1.42)	0.85 (0.55~1.18)	0.86 (0.68~1.11)
Iran (Islamic Republic of)	29.54 (26.26~33.84)	2.71 (2.03~3.4)	0.61 (0.12~1.21)	16.01 (14.74~17.48)	0.73 (0.59~0.9)	0.53 (0.4~0.7)	3.54 (1~7.13)	4.86 (3.05~6.97)	4.26 (3.16~6.64)	0.82 (0.34~1.41)	0.88 (0.64~1.16)	1.16 (0.89~1.31)
Iraq	36.14 (32.64~40.25)	4.15 (3.06~5.33)	0.59 (0.05~2.29)	21.96 (20.45~23.56)	0.81 (0.59~1.09)	0.39 (0.21~0.67)	5.56 (1.63~11)	5.23 (3.18~7.5)	3.94 (3.15~4.75)	0.92 (0.46~1.46)	2.08 (1.57~2.75)	1.27 (1.01~1.51)
Jordan	39.18 (35.1~43.49)	3.07 (2.24~4)	0.7 (0.1~1.72)	22.9 (20.16~25.4)	0.68 (0.47~0.9)	0.18 (0.1~0.3)	5.64 (1.62~11.08)	7.68 (5.03~10.38)	5.91 (4.66~6.95)	1.24 (0.53~2.07)	1.85 (1.28~2.52)	1.18 (0.86~1.48)
Kuwait	37.97 (33.49~42.77)	3.88 (2.89~4.88)	0.29 (0.04~0.76)	18.8 (16.84~20.79)	0.4 (0.26~0.57)	0.22 (0.12~0.39)	7.38 (2.19~14.21)	8.95 (5.92~12.01)	4.72 (3.3~5.84)	1.84 (0.91~2.84)	2.36 (1.74~3.05)	1.17 (0.87~1.6)
Lebanon	41.37 (37.5~45.85)	3.43 (2.39~4.58)	0.79 (0.07~3.13)	28.03 (25.86~30.54)	1 (0.79~1.24)	0.1 (0.05~0.17)	6.31 (1.84~12.43)	5.34 (3.2~7.74)	4.13 (2.94~5.08)	1.39 (0.68~2.23)	1.27 (0.86~1.82)	1.1 (0.75~1.34)
Libya	38.87 (34.76~43.45)	3.78 (2.44~5.05)	0.62 (0.05~2.31)	21.71 (19.49~23.58)	0.74 (0.52~0.99)	0.07 (0.04~0.12)	6.35 (1.84~12.59)	6.65 (4.2~9.19)	4.63 (3.35~5.71)	1.24 (0.54~2.13)	1.34 (0.89~2.17)	2.18 (1.6~2.75)
Morocco	35.98 (32.2~40.08)	3.9 (2.82~5.12)	1.04 (0.12~2.96)	18.1 (15.83~20.08)	0.8 (0.57~1.08)	0.12 (0.07~0.19)	4.88 (1.33~10.12)	3.99 (2.27~5.94)	3.89 (3.01~4.74)	1.05 (0.51~1.71)	1.59 (1.03~2.33)	5.03 (3.19~6.37)
Palestine	38.14 (34.45~42.34)	3.59 (2.57~4.68)	0.87 (0.11~2.51)	20.67 (19.13~22.21)	1.04 (0.83~1.29)	0.26 (0.14~0.45)	6.67 (1.92~13.03)	5.37 (3.26~7.87)	7.25 (5.97~8.3)	1.5 (0.66~2.44)	1.22 (0.85~1.6)	1.17 (0.76~1.35)
Oman	29.11 (24.8~34.02)	2.61 (1.84~3.56)	0.32 (0.03~1.11)	10.28 (9.04~11.63)	0.85 (0.59~1.19)	0.32 (0.17~0.54)	4.97 (1.44~9.83)	7.71 (4.83~10.73)	3.67 (2.57~4.9)	1.33 (0.64~2.11)	2.56 (1.84~3.41)	1.58 (1.24~1.95)
Qatar	40.6 (34.95~46.47)	4.32 (3.22~5.44)	0.4 (0.04~1.31)	17.93 (16~19.72)	1.64 (1.1~2.37)	0.5 (0.27~0.86)	10.25 (3.39~18.55)	11.02 (7.29~14.74)	3.36 (2.24~4.35)	1.55 (0.8~2.39)	1.76 (1.22~2.4)	0.94 (0.78~1.22)
Saudi Arabia	33.46 (29.11~38.1)	3.23 (2.37~4.23)	0.18 (0.03~0.5)	13.88 (12.29~15.46)	0.74 (0.44~1.1)	0.2 (0.11~0.33)	5.64 (1.66~11.04)	9.29 (6.16~12.36)	4.63 (3.34~5.75)	2.05 (1.12~3.13)	0.87 (0.64~1.14)	1.4 (1.14~1.7)
Syrian Arab Republic	32.58 (28.71~36.5)	2.8 (2.03~3.64)	0.47 (0.08~1.22)	19.83 (17.59~21.91)	0.69 (0.5~0.92)	0.18 (0.1~0.32)	3.7 (1.04~7.44)	5.72 (3.35~8.31)	3.44 (2.55~4.4)	0.83 (0.39~1.37)	1.28 (0.92~1.7)	1.2 (0.99~1.42)
Tunisia	43.85 (39.9~47.96)	4.6 (3.16~6.36)	1.14 (0.17~2.94)	29.22 (26.89~31.68)	1.9 (1.53~2.29)	0.21 (0.11~0.34)	6.64 (1.79~13.27)	4.51 (2.7~6.57)	4.13 (3.05~5.1)	0.49 (0.18~0.91)	1.93 (1.27~2.85)	1.89 (1.41~2.32)
Turkey	44.89 (41.75~48.48)	4.84 (3.47~6.3)	0.96 (0.14~2.4)	31.35 (29.56~33.28)	1.09 (0.91~1.31)	0.16 (0.09~0.25)	4.41 (1.15~9.2)	5.4 (3.31~7.49)	3.38 (2.32~4.56)	0.91 (0.34~1.54)	6.66 (4.91~8.61)	1.07 (0.77~1.21)
United Arab Emirates	39.06 (32.77~45.4)	3.11 (1.91~4.87)	0.37 (0.02~1.35)	18.33 (15.84~21.04)	1.61 (1.08~2.47)	0.22 (0.07~0.57)	7.62 (2.35~15.07)	10.9 (6.89~15.17)	4.07 (2.51~5.93)	1.53 (0.64~2.84)	1.16 (0.72~1.78)	1.34 (0.91~1.84)
Yemen	31.53 (28.42~35.49)	2.84 (1.86~4.12)	0.38 (0.04~1.45)	20.62 (18.55~23.29)	0.56 (0.41~0.75)	0.21 (0.11~0.38)	2.22 (0.61~4.69)	2.44 (1.24~4.01)	5.44 (3.96~8.52)	0.65 (0.29~1.16)	0.91 (0.57~1.35)	2.49 (1.66~3.29)
Afghanistan	23 (18.24~28.08)	2.4 (1.41~3.69)	0.37 (0.03~1.38)	9.14 (7.51~11.11)	0.58 (0.39~0.82)	0.14 (0.08~0.23)	2.59 (0.74~5.38)	3.88 (2.19~5.83)	4.41 (3~7.41)	0.49 (0.21~0.86)	0.78 (0.41~1.32)	2.93 (1.27~4.18)
Bangladesh	29.37 (25.93~33.28)	2.73 (1.9~3.95)	0.28 (0.03~0.96)	17.74 (15.65~20.01)	1.23 (0.64~1.79)	0.11 (0.06~0.19)	1.77 (0.46~3.74)	1.38 (0.59~2.54)	4.51 (3.24~6.25)	0.24 (0.11~0.45)	0.99 (0.68~1.48)	4.1 (2.63~5.2)
Bhutan	31.65 (28.03~36.18)	2.39 (1.69~3.16)	0.57 (0.06~1.86)	14.14 (12.19~16.23)	3.21 (2.1~4.57)	0.43 (0.21~0.77)	2.24 (0.6~4.66)	3.37 (1.7~5.55)	4.86 (3.41~6.93)	0.51 (0.21~0.93)	1.23 (0.89~1.63)	4.94 (2.82~7.05)
India	35.24 (32.28~38.95)	2.72 (2.04~3.39)	0.38 (0.08~0.78)	16.72 (14.83~18.58)	5.79 (4.55~7.02)	0.48 (0.38~0.59)	2.79 (0.78~5.65)	2.36 (1.33~3.74)	4.9 (3.72~6.83)	0.35 (0.17~0.63)	1.44 (1.1~1.8)	5.42 (4.48~6.93)
Nepal	31.24 (28.12~34.86)	2.59 (1.88~3.43)	0.45 (0.04~1.51)	16.61 (14.93~18.25)	4.05 (2.49~5.69)	0.33 (0.19~0.54)	2.1 (0.57~4.42)	1.94 (0.88~3.39)	3.91 (2.73~5.87)	0.28 (0.13~0.49)	1.26 (0.96~1.63)	5.41 (3.3~7.24)
Pakistan	31.18 (27.13~35.35)	3.17 (2.28~4.12)	0.47 (0.07~1.28)	18.79 (15.99~21.78)	1.93 (1.41~2.52)	0.33 (0.2~0.53)	3.19 (0.85~6.65)	2.72 (1.43~4.4)	4.24 (3.25~5.34)	0.39 (0.2~0.64)	1.39 (0.94~1.93)	1.71 (1.27~2.29)
Angola	38.39 (34.84~42.16)	3.12 (2.16~4.17)	0.53 (0.03~2.07)	12.88 (11.53~14.22)	6.15 (5.15~7.18)	0.03 (0.02~0.06)	2.61 (0.71~5.45)	2.55 (1.19~4.28)	5.36 (4.04~7.04)	0.4 (0.18~0.71)	1.47 (0.97~3.05)	11.5 (8.78~14.81)
Central African Republic	37.7 (32.56~42.66)	3.96 (2.01~6.83)	0.37 (0.03~1.48)	9.03 (7.05~11.53)	3.47 (2.26~4.86)	0.06 (0.03~0.1)	2.19 (0.57~5.02)	1.58 (0.61~3.12)	5.79 (4.08~8.22)	0.27 (0.13~0.49)	1.37 (0.73~2.8)	15.72 (11.18~20.35)
Congo	38.72 (34.67~42.83)	3.52 (2.37~5.08)	0.43 (0.03~1.73)	9.99 (8.65~11.38)	5.28 (3.79~6.93)	0.04 (0.02~0.07)	3.1 (0.85~6.61)	4.49 (2.58~6.91)	6.15 (4.78~7.76)	0.49 (0.21~0.88)	1.36 (0.87~2.92)	11.46 (8.37~14.73)
Democratic Republic of the Congo	34.73 (29.96~40.49)	4.01 (2.25~7.75)	0.43 (0.03~1.81)	7.93 (6.08~11.31)	2.75 (1.73~3.95)	0.04 (0.02~0.07)	2.48 (0.65~5.66)	2.2 (0.97~3.91)	5.29 (3.78~6.95)	0.35 (0.17~0.62)	1.28 (0.69~2.71)	13.59 (10.09~17.44)
Equatorial Guinea	38.02 (33.96~42.23)	3.44 (2.11~4.92)	0.5 (0.03~1.82)	9.62 (7.91~11.67)	6.03 (4.58~7.63)	0.05 (0.02~0.08)	3.58 (0.97~7.66)	5.89 (3.56~8.88)	5.43 (4.11~6.72)	0.69 (0.29~1.22)	1.28 (0.79~2.98)	9.31 (6.99~12.04)
Gabon	37.74 (33.96~42.12)	3.13 (1.81~4.78)	0.48 (0.03~1.92)	10.58 (9.06~12.22)	7.09 (5.64~8.55)	0.03 (0.02~0.06)	3.91 (1.07~8.22)	5.82 (3.32~8.77)	5.53 (4.29~6.86)	0.5 (0.22~0.9)	1.38 (0.87~2.92)	7.51 (5.5~9.99)
Burundi	34.08 (30.38~38.04)	2.27 (1.52~3.23)	0.25 (0.02~0.98)	8.66 (7.41~10.05)	6.49 (5.23~7.83)	0.02 (0.01~0.05)	1.19 (0.32~2.53)	1.78 (0.68~3.53)	4.35 (2.93~6.24)	0.09 (0.04~0.22)	0.94 (0.6~1.98)	13.38 (10.03~16.65)
Comoros	32.5 (28.45~37.1)	1.91 (1.34~2.51)	0.22 (0.01~0.91)	9.81 (8.4~11.4)	1.28 (0.64~2.05)	0.04 (0.02~0.08)	1.33 (0.36~2.82)	3.48 (1.69~5.85)	5.2 (3.69~7.04)	0.09 (0.05~0.24)	0.96 (0.6~1.98)	12.51 (9.64~15.79)
Djibouti	34.07 (30.05~39.13)	2.11 (1.3~3.39)	0.25 (0.02~0.99)	14.3 (11.78~17.17)	1.34 (0.88~2.05)	0.04 (0.02~0.08)	1.66 (0.44~3.48)	3 (1.44~5.22)	7.15 (5.43~8.97)	0.13 (0.06~0.29)	0.95 (0.54~2.4)	9.48 (6.99~13.14)
Eritrea	33.11 (29.2~37)	2.02 (1.43~2.66)	0.23 (0.01~0.91)	5.64 (4.51~6.83)	2.62 (1.71~3.72)	0.03 (0.02~0.05)	1.47 (0.38~3.22)	2.57 (1.17~4.51)	6.14 (4.49~8.11)	0.12 (0.06~0.27)	1.06 (0.71~1.75)	14.78 (11.46~17.96)
Ethiopia	25.69 (22.18~31.08)	2.01 (1.31~2.93)	0.23 (0.03~0.61)	3.4 (2.69~4.26)	3.17 (2.34~4.16)	0.06 (0.04~0.1)	1.18 (0.31~2.52)	1.76 (0.8~3.09)	4.85 (3.61~6.66)	0.12 (0.06~0.28)	1.03 (0.61~2.41)	10.56 (7.64~15.55)
Kenya	31.26 (27.47~35.49)	1.58 (1.18~2.03)	0.22 (0.04~0.47)	8.77 (7.49~10.02)	6.28 (4.85~7.8)	0.21 (0.11~0.37)	1.26 (0.33~2.65)	4.74 (2.43~7.59)	5.53 (3.82~7.54)	0.1 (0.05~0.25)	1.05 (0.72~2.07)	7.57 (5.42~10.73)
Madagascar	33.94 (30.04~37.91)	2.17 (1.55~2.84)	0.26 (0.02~1)	7.88 (6.68~9.31)	3.03 (2.06~4.18)	0.05 (0.02~0.09)	1.28 (0.34~2.71)	2.7 (1.31~4.63)	6.12 (4.47~7.95)	0.11 (0.06~0.25)	0.82 (0.51~1.78)	14.21 (11.1~17.5)
Malawi	34.38 (30.24~39.11)	1.47 (1.06~1.97)	0.16 (0.01~0.55)	9.93 (8.19~11.85)	4.3 (3.02~5.78)	0.02 (0.01~0.04)	1.44 (0.39~3.02)	4.21 (1.73~7.61)	6.07 (3.64~9.01)	0.09 (0.05~0.19)	0.63 (0.38~1.36)	12.46 (9.63~15.9)
Mauritius	36.71 (31.94~42.4)	1.27 (0.59~2.04)	0.3 (0.02~1.1)	14.44 (13.35~15.56)	4.06 (3.15~4.95)	0.43 (0.3~0.6)	6.8 (2.05~13.09)	6.75 (3.82~10.15)	5.81 (4.32~7.48)	0.77 (0.27~1.41)	1.11 (0.83~1.43)	3.66 (3.3~4.16)
Mozambique	35.22 (31.47~39.05)	2.39 (1.69~3.25)	0.23 (0.01~0.86)	8.53 (7.25~9.93)	2.79 (1.9~3.71)	0.06 (0.03~0.11)	1.69 (0.45~3.58)	2.3 (1.07~4)	5.42 (4.05~6.84)	0.12 (0.06~0.25)	1.05 (0.69~2.13)	16.08 (12.04~20.11)
Rwanda	36.69 (32.96~41.11)	2.27 (1.55~3.23)	0.29 (0.02~1.06)	13.85 (11.68~16.18)	7.57 (6.01~9.15)	0.02 (0.01~0.04)	1.43 (0.38~3.03)	2.97 (1.29~5.3)	3.71 (2.62~5.2)	0.12 (0.06~0.26)	1.02 (0.63~2.16)	11.68 (8.84~15.33)
Seychelles	41.82 (37.91~45.93)	1.09 (0.55~1.8)	0.19 (0.02~0.71)	19.48 (17.73~21.22)	8.24 (6.68~9.84)	0.19 (0.09~0.33)	5.29 (1.57~10.19)	5.54 (3.14~8.29)	5.55 (4.37~6.7)	0.53 (0.16~1.04)	1.24 (0.95~1.62)	5.43 (4.41~6.93)
Somalia	35.04 (30.26~40.08)	2.08 (1.12~4.31)	0.15 (0.01~0.66)	8.01 (6.34~10.04)	0.61 (0.33~1.11)	0.04 (0.02~0.08)	1.05 (0.26~2.34)	1.11 (0.25~2.8)	6.67 (4.53~9.14)	0.07 (0.03~0.17)	0.87 (0.52~1.72)	18.28 (13.06~23.71)
United Republic of Tanzania	36 (32.28~40.43)	2.38 (1.66~3.37)	0.28 (0.02~1.15)	12.41 (10.53~14.86)	6.31 (5.05~7.65)	0.12 (0.07~0.2)	1.31 (0.35~2.76)	3.89 (2.06~6.19)	5.01 (3.55~6.82)	0.11 (0.05~0.26)	1.05 (0.64~2.39)	11.43 (8.96~14.09)
Uganda	34.08 (30.95~37.49)	1.7 (1.25~2.17)	0.19 (0.01~0.71)	7.11 (6~8.42)	9.34 (7.94~10.81)	0 (0~0.01)	1.73 (0.47~3.57)	3.6 (1.77~5.92)	4.39 (3.06~5.81)	0.12 (0.06~0.27)	0.68 (0.44~1.46)	10.88 (8.77~12.61)
Zambia	36.98 (33.49~40.52)	2.29 (1.63~3.09)	0.28 (0.02~1.07)	9.82 (8.34~11.2)	5.51 (4.19~6.93)	0.02 (0.01~0.04)	1.64 (0.45~3.45)	3.98 (2.09~6.55)	7.9 (6.12~9.64)	0.24 (0.1~0.47)	1.14 (0.76~2.3)	11.88 (9.46~14)
Botswana	44.87 (41.43~48.73)	3.1 (2.09~4.18)	0.56 (0.04~2)	17.98 (15.86~19.96)	4.99 (3.91~6.08)	0.1 (0.05~0.16)	3.69 (1.02~7.56)	5.7 (3.48~8.47)	6.99 (5.4~8.49)	0.47 (0.19~0.86)	3.39 (2.35~4.54)	11.18 (8.23~14.32)
Lesotho	46.46 (41.71~51.47)	2.9 (1.97~3.98)	0.55 (0.04~2.03)	17.34 (15.14~19.86)	6.52 (4.74~8.29)	0.68 (0.26~1.3)	2.46 (0.68~5.15)	5.75 (3.3~8.7)	6.28 (4.59~8.1)	0.23 (0.1~0.43)	4.28 (2.35~6.08)	12.85 (8.26~17.75)
Namibia	35.37 (32.47~38.59)	1.56 (1.11~2.07)	0.26 (0.02~0.96)	10.83 (9.29~12.48)	7.48 (5.84~8.96)	0.3 (0.16~0.51)	2.53 (0.68~5.23)	3.56 (2.25~5.13)	4.3 (3.56~5.08)	0.55 (0.25~0.96)	2.85 (1.73~3.77)	9.21 (6.94~10.88)
South Africa	44.91 (41.89~48.35)	2.84 (2.04~3.86)	0.71 (0.12~1.74)	18.17 (16.67~19.58)	6.07 (5.28~6.96)	0.45 (0.29~0.69)	3.65 (1.01~7.34)	7.37 (4.58~10.37)	6.54 (5.24~7.93)	0.57 (0.25~1)	3.27 (2.44~4.16)	8.93 (7.52~10.65)
Eswatini	41.77 (37.25~47.18)	2.65 (1.64~3.76)	0.45 (0.02~1.8)	8.48 (6.89~10.2)	7.66 (5.76~9.78)	0.72 (0.23~1.53)	3.03 (0.84~6.27)	9.26 (5.51~13.66)	5.84 (4.21~7.87)	0.39 (0.15~0.73)	3.18 (1.96~4.45)	10.07 (6.7~14.06)
Zimbabwe	40.39 (36.64~44.51)	2.37 (1.73~3.03)	0.34 (0.02~1.34)	14.19 (12.27~16.18)	4.27 (3.11~5.42)	0.77 (0.43~1.26)	3.04 (0.86~6.18)	4.49 (2.56~6.92)	6.79 (5.22~8.63)	0.15 (0.07~0.32)	0.88 (0.65~1.18)	11.74 (9.3~14.6)
Benin	33.73 (30.32~38.11)	3.4 (2.39~4.48)	0.42 (0.04~1.54)	7.87 (6.84~8.94)	3.03 (2.29~3.8)	0.01 (0.01~0.02)	2.22 (0.61~4.53)	4 (2.25~6.09)	4.85 (3.52~7.32)	0.29 (0.12~0.54)	0.92 (0.67~1.25)	12.22 (10.3~14.83)
Burkina Faso	34.07 (30.57~38.72)	3.33 (2.23~4.93)	0.38 (0.03~1.37)	5.95 (5.12~6.88)	4.95 (3.84~6.15)	0.01 (0~0.01)	1.95 (0.53~4.03)	2.39 (1.19~4.03)	5.35 (3.94~7.97)	0.17 (0.09~0.34)	0.64 (0.45~0.93)	13.92 (11.41~16.91)
Cameroon	34.95 (30.45~39.54)	3.69 (2.65~4.82)	0.54 (0.04~1.91)	8.73 (7.48~9.82)	4.4 (3.56~5.29)	0 (0~0)	2.47 (0.67~5.16)	4.48 (2.63~6.71)	4.55 (3.39~6.63)	0.39 (0.16~0.72)	1.12 (0.8~1.49)	10.83 (8.28~13.42)
Cabo Verde	31.87 (27.77~37.34)	2.9 (2~3.83)	0.5 (0.04~1.87)	9.57 (8.39~10.82)	6.1 (5.02~7.26)	0.02 (0.01~0.04)	2.7 (0.77~5.54)	6.04 (3.21~9.59)	5.15 (3.27~7.97)	0.24 (0.1~0.44)	0.53 (0.38~0.7)	5.14 (4.39~7.08)
Chad	34.57 (30.41~39.12)	4 (2.58~6.19)	0.44 (0.03~1.59)	9.11 (7.54~10.96)	2.85 (1.76~3.81)	0.01 (0.01~0.02)	1.87 (0.49~3.97)	1.73 (0.8~3.01)	5.65 (4.2~8.5)	0.19 (0.08~0.38)	0.77 (0.51~1.16)	13.56 (10.38~16.95)
C么te d'Ivoire	35.34 (31.64~39.62)	3.86 (2.78~4.92)	0.52 (0.03~2)	11.97 (10.68~13.35)	4.52 (3.52~5.6)	0.01 (0.01~0.03)	2.37 (0.65~4.88)	3.45 (1.87~5.53)	5.02 (3.69~7.46)	0.33 (0.13~0.62)	0.97 (0.69~1.31)	9.84 (7.93~11.94)
Gambia	37.51 (32.76~42.81)	2.29 (1.61~2.99)	0.29 (0.02~1.03)	9.75 (7.16~12.41)	8.64 (6.11~11.52)	0.1 (0.05~0.17)	1.68 (0.46~3.55)	7.43 (3.54~12.84)	3.41 (2.54~4.43)	0.21 (0.08~0.4)	0.59 (0.42~0.82)	9.37 (7.11~11.58)
Ghana	29.43 (25.6~33.66)	2.32 (1.7~2.98)	0.4 (0.05~1.17)	4.95 (4.25~5.68)	3.89 (3.05~4.78)	0.01 (0.01~0.02)	2.84 (0.77~5.92)	4.88 (3.02~7.16)	3.41 (2.5~4.87)	0.35 (0.16~0.61)	0.79 (0.61~1)	9.63 (7.1~11.71)
Guinea	36.87 (33.08~41.33)	2.44 (1.72~3.34)	0.3 (0.02~1.15)	10.73 (8.58~12.97)	4.72 (3.21~6.55)	0.06 (0.03~0.1)	1.49 (0.4~3.09)	3.15 (1.42~5.79)	2.71 (1.84~4.74)	0.15 (0.07~0.27)	0.55 (0.38~0.77)	15.28 (12.42~18.25)
Guinea-Bissau	34.12 (29.36~39.36)	3.41 (2.21~4.85)	0.42 (0.03~1.59)	5.96 (5.03~7.01)	3.41 (2.6~4.34)	0.01 (0.01~0.03)	2.02 (0.55~4.27)	2.37 (1.15~4.03)	5.07 (3.59~7.81)	0.26 (0.11~0.47)	0.96 (0.63~1.37)	14.65 (11.14~18.18)
Liberia	34.33 (30.36~38.97)	3.15 (2.21~4.23)	0.41 (0.03~1.56)	7.5 (6.39~8.62)	3.86 (2.98~4.79)	0.01 (0.01~0.03)	2.62 (0.73~5.46)	4.38 (2.55~6.58)	4.88 (3.42~7.19)	0.33 (0.14~0.62)	0.77 (0.53~1.12)	12.2 (9.5~15.37)
Mali	31.36 (27.51~36.74)	2.45 (1.66~3.62)	0.27 (0.02~1.02)	8.43 (6.94~9.96)	3.33 (2.36~4.45)	0.08 (0.04~0.14)	2.03 (0.54~4.18)	3.12 (1.54~5.47)	4.32 (2.87~7.73)	0.21 (0.08~0.4)	0.49 (0.33~0.76)	10.55 (8.12~13.43)
Mauritania	33.24 (29.76~37.2)	3.36 (2.4~4.71)	0.44 (0.03~1.61)	9.58 (8.15~11.23)	0.62 (0.41~0.92)	0.01 (0.01~0.02)	1.88 (0.5~3.91)	4.93 (3.05~7.19)	5.14 (3.73~7.16)	0.89 (0.42~1.46)	0.63 (0.43~0.98)	11.19 (9.13~13.47)
Niger	32.61 (28.57~37.79)	3.97 (2.34~6.64)	0.41 (0.03~1.54)	5.38 (4.37~6.51)	0.51 (0.3~0.78)	0 (0~0)	1.27 (0.32~2.69)	1.61 (0.77~2.75)	4.89 (3.41~8.03)	0.23 (0.09~0.46)	0.78 (0.51~1.18)	16.96 (13.16~21.48)
Nigeria	24.46 (20.96~29.4)	2.48 (1.74~3.3)	0.34 (0.07~0.71)	3.96 (3.14~4.93)	3.22 (2.57~4.01)	0.01 (0.01~0.01)	1.85 (0.48~3.95)	2.42 (1.28~4.01)	3.89 (3.02~5.14)	0.43 (0.2~0.75)	0.49 (0.35~0.75)	8.43 (6.35~11.12)
Sao Tome and Principe	33.9 (30.31~38.48)	3.64 (2.54~4.82)	0.65 (0.04~2.29)	7.34 (6.33~8.42)	3.39 (2.69~4.18)	0.01 (0~0.01)	2.7 (0.73~5.81)	4.04 (2.46~6.11)	4.89 (3.39~7.33)	0.36 (0.13~0.72)	0.76 (0.52~1.12)	11.7 (8.93~15.18)
Senegal	32.59 (29.08~37.04)	3.69 (2.72~4.84)	0.47 (0.03~1.83)	9.09 (8.04~10.27)	0.71 (0.51~0.93)	0 (0~0.01)	3.07 (0.85~6.24)	2.89 (1.6~4.56)	5.27 (3.98~7.57)	0.41 (0.17~0.76)	0.93 (0.65~1.28)	11.41 (9.55~13.91)
Sierra Leone	34.83 (31.61~38.88)	3.5 (2.47~4.72)	0.44 (0.03~1.58)	11.03 (9.58~12.65)	3.63 (2.88~4.41)	0.01 (0.01~0.02)	1.35 (0.35~2.88)	2.28 (1.11~3.87)	4.77 (3.47~7.2)	0.26 (0.11~0.48)	0.76 (0.52~1.15)	13.06 (10.2~15.86)
Togo	35.51 (31.94~39.46)	3.51 (2.52~4.58)	0.47 (0.03~1.71)	11.17 (9.67~12.71)	3.11 (2.35~3.88)	0.01 (0.01~0.02)	1.62 (0.43~3.41)	2.98 (1.64~4.75)	5.51 (4.04~7.97)	0.29 (0.13~0.53)	0.92 (0.66~1.25)	12.56 (10.57~15.15)
American Samoa	42.85 (37.56~48.65)	1.07 (0.36~2.04)	0.48 (0.03~1.89)	19.13 (17.14~21.22)	1.07 (0.71~1.49)	0.8 (0.54~1.1)	9.33 (2.96~17.34)	10.42 (6.91~13.86)	5.24 (3.99~7.23)	0.94 (0.43~1.57)	2.22 (1.65~2.88)	3.99 (3.3~4.72)
Bermuda	36.2 (32.9~39.82)	0.67 (0.12~1.37)	0.53 (0.04~1.95)	16.78 (15.22~18.34)	5.28 (4.42~6.09)	0.06 (0.04~0.11)	3.94 (1.09~8.06)	6.62 (4.12~9.3)	5.99 (4.69~7.12)	1.24 (0.49~2.07)	3.59 (2.84~4.5)	1.59 (1.4~1.83)
Cook Islands	42.49 (37.3~48.21)	0.82 (0.13~1.97)	0.73 (0.05~2.84)	21.14 (18.83~23.71)	4.27 (3.31~5.19)	1.37 (0.9~1.93)	7.48 (2.12~14.54)	9.76 (5.73~13.9)	3.77 (2.82~4.96)	0.67 (0.35~1.06)	2.37 (1.67~3.41)	1.86 (1.47~2.23)
Greenland	57.15 (54~60.44)	0.99 (0.09~2.86)	2.33 (0.21~6.6)	40.36 (37.7~43.02)	6.97 (5.32~8.69)	0.64 (0.43~0.9)	4.05 (1.06~8.49)	5.95 (3.41~8.78)	5.89 (4.51~7.27)	0.58 (0.17~1.15)	6.93 (5.28~8.69)	2.46 (2.01~3.06)
Guam	43.55 (38.98~48.56)	1.46 (0.59~2.58)	0.76 (0.05~2.79)	22.75 (20.53~25.13)	3.05 (1.05~5.02)	0.69 (0.46~0.97)	5.16 (1.4~10.53)	8.46 (5.03~11.87)	5.35 (4.09~6.6)	0.57 (0.23~0.99)	2.46 (1.84~3.19)	3.22 (2.59~3.75)
Monaco	44.5 (40.57~47.98)	2.14 (1.16~3.21)	1.25 (0.14~4.18)	29.14 (26.87~31.51)	4.03 (1.23~6.2)	0.79 (0.52~1.09)	4.01 (1.08~8.29)	5.5 (3.15~8.11)	3.83 (2.9~4.7)	0.89 (0.35~1.55)	6.5 (4.88~8.18)	0.76 (0.64~0.94)
Nauru	43.94 (38.05~49.5)	0.68 (0.16~1.6)	0.56 (0.04~2.24)	22.61 (19.18~25.9)	3.05 (2.21~3.93)	0.82 (0.46~1.26)	5.72 (1.6~11.66)	7.14 (3.93~10.61)	5.19 (3.86~7.23)	0.6 (0.28~1.03)	2.45 (1.64~3.69)	6.7 (4.65~9.83)
Niue	42.97 (37.4~49.04)	0.88 (0.18~2.02)	0.63 (0.04~2.45)	19.24 (16.83~22.18)	2.86 (1.51~3.92)	0.86 (0.55~1.24)	8.61 (2.57~16.61)	8.23 (4.87~11.65)	5.23 (3.89~6.88)	0.74 (0.34~1.27)	2.15 (1.51~3.11)	4.92 (3.84~6.79)
Northern Mariana Islands	46.41 (41.64~51.26)	1.86 (0.88~3.2)	0.72 (0.05~2.97)	24 (21.54~26.52)	2.53 (0.73~4.49)	0.7 (0.46~0.97)	6.28 (1.75~12.56)	8.46 (5.16~11.67)	5.11 (3.87~6.63)	0.71 (0.29~1.24)	2.25 (1.68~2.92)	5.39 (4.42~6.33)
Palau	44.76 (39.96~50.07)	0.73 (0~1.9)	0.69 (0.04~2.6)	20.59 (18.37~23.11)	2.8 (1.44~4.17)	0.75 (0.5~1.07)	6.9 (2.07~13.38)	6.15 (3.56~8.99)	4.11 (3.06~5.52)	0.63 (0.3~1.05)	2.05 (1.47~2.78)	9.09 (7.81~10.74)
Puerto Rico	34.84 (30.79~39.79)	0.34 (0.07~0.66)	0.3 (0.02~1.13)	12.73 (11.25~14.24)	4.7 (4.13~5.29)	0.1 (0.05~0.16)	5.96 (1.74~11.68)	8.08 (5.34~10.77)	5.71 (4.2~7.04)	1.42 (0.6~2.33)	1 (0.73~1.32)	2.85 (2.32~3.19)
Saint Kitts and Nevis	30.05 (26~34.63)	0.38 (0.16~0.67)	0.19 (0.01~0.71)	8.24 (7.33~9.25)	2.9 (0.9~5.01)	0.1 (0.05~0.17)	4.46 (1.28~8.85)	5.92 (3.62~8.55)	5.53 (4.41~6.86)	0.99 (0.41~1.7)	1.99 (1.62~2.4)	5.47 (4.44~6.5)
San Marino	37.27 (33.59~41.37)	1.15 (0.48~2.02)	0.9 (0.09~2.88)	22.34 (20.4~24.33)	4.65 (0.99~6.02)	0.37 (0.24~0.5)	3.65 (1~7.52)	4.14 (2.31~6.23)	4.87 (3.49~6.85)	0.91 (0.31~1.62)	4.76 (3.37~6.57)	0.9 (0.73~1.06)
Tokelau	42.86 (37.74~48.5)	0.55 (0~1.64)	1.21 (0.08~3.9)	18.74 (15.94~21.41)	2.23 (1.57~2.98)	0.96 (0.61~1.35)	6.11 (1.74~12.05)	7.59 (4.24~11.25)	4.95 (3.69~6.68)	0.66 (0.32~1.14)	1.82 (1.32~2.45)	7.99 (6~11.03)
Tuvalu	41.85 (36.84~47.54)	0.94 (0.34~1.82)	0.6 (0.04~2.4)	20.05 (17.63~22.78)	1.96 (1.42~2.58)	1 (0.62~1.43)	5.86 (1.7~11.72)	6.34 (3.24~9.73)	4.99 (3.67~7.12)	0.54 (0.26~0.94)	2.16 (1.58~2.97)	7.41 (5.64~10.21)
United States Virgin Islands	33.13 (28.37~37.94)	0.72 (0.34~1.21)	0.36 (0.03~1.29)	12.14 (10.55~13.86)	4.15 (0.83~6.59)	0.06 (0.03~0.1)	5.16 (1.48~10.24)	6.92 (4.45~9.44)	4.88 (3.5~6.19)	0.72 (0.27~1.25)	3.14 (2.35~3.96)	2.84 (2.36~3.43)
South Sudan	31.14 (26.93~36.06)	2.85 (1.97~3.98)	0.27 (0.02~1.15)	9.13 (7.44~10.82)	1.21 (0.73~1.93)	0.04 (0.02~0.08)	1.53 (0.4~3.27)	3.91 (1.98~6.42)	5.57 (3.78~7.74)	0.13 (0.05~0.3)	0.85 (0.51~2.17)	10.36 (7.39~14.68)
Sudan	28.97 (25.03~33.67)	2.65 (1.72~3.98)	0.25 (0.02~0.95)	15.14 (12.87~18.05)	0.56 (0.33~1.1)	0.14 (0.06~0.27)	3.3 (0.94~6.81)	4.75 (2.72~7.11)	4.77 (3.44~7.48)	1.28 (0.72~2.02)	0.85 (0.55~1.32)	1.95 (1.38~2.58)
