# Supplementary material for: Cancer burden attributable to risk factors, 1990–2019: A comparative risk assessment
Source: iScience. 2024 Mar 8;27(4):109430. doi: 10.1016/j.isci.2024.109430 (PMC10972825; doi:10.1016/j.isci.2024.109430)
Supplement: Table S3. Estimates of rates and PAFs of cancer DALYs attributable to eleven level 2 risk factors for both sexes in 2019, by cancer types and SDI, related to Figure 5 — DALYs, disability-adjusted life years. PAF, population attributable fraction. SDI, sociodemographic index. [file mmc4.xlsx]

## Sheet: Sheet1
	Location	Global	High SDI	High-middle SDI	Middle SDI	Low-middle SDI	Low SDI
Risk factor	Cancer type	Age- standardized PAF%, (95% UI)	Age- standardized PAF%, (95% UI)	Age- standardized PAF%, (95% UI)	Age- standardized PAF%, (95% UI)	Age- standardized PAF%, (95% UI)	Age- standardized PAF%, (95% UI)
Air pollution	Tracheal, bronchus, and lung cancer	19.46 (14.77~23.9)	7.51 (4.95~10.77)	19.25 (14.53~23.76)	25.28 (19.29~30.9)	27.98 (21.51~34.19)	33.97 (25.34~42.76)
Other environmental risks	Tracheal, bronchus, and lung cancer	4.11 (0.81~7.98)	4.25 (0.85~8.05)	4.63 (0.86~9.13)	3.45 (0.63~6.86)	4.32 (0.89~8.56)	4.73 (0.98~9.81)
Tobacco	Esophageal cancer	43.39 (39.75~47.25)	44.21 (40.09~48.19)	47.63 (43.32~51.78)	44.22 (40.3~48.56)	40.3 (35.69~44.84)	27.11 (22.34~32.11)
	Stomach cancer	17.07 (13.83~20.18)	18.48 (15.2~21.8)	20.16 (16.27~23.77)	18 (14.65~21.52)	12.26 (9.41~14.97)	7.38 (5.21~9.68)
	Liver cancer	16.76 (9.19~23.95)	19.2 (10.86~27.12)	18.05 (9.78~25.77)	17.31 (9.29~24.92)	13.35 (6.79~19.78)	7.75 (2.9~12.76)
	Larynx cancer	61.92 (54.63~67.76)	71.28 (62.07~78.14)	71.71 (64.46~77.39)	61.56 (54.74~67.13)	57.07 (49.11~63.79)	46.11 (37.31~53.83)
	Tracheal, bronchus, and lung cancer	64.9 (62.58~67.2)	69.81 (68~71.59)	68.75 (66.16~71.09)	62.17 (58.99~65.46)	55.26 (52.51~58.15)	42.32 (39.24~45.53)
	Breast cancer	5.13 (2.98~7.13)	7.23 (5.21~9.12)	6.32 (3.89~8.59)	4.42 (1.82~6.73)	3.87 (1.6~5.88)	3.11 (1.46~4.65)
	Cervical cancer	9.91 (5.18~15.64)	26.54 (13.46~40.92)	16.59 (8.87~25.82)	7.69 (3.84~12.86)	6.93 (3.43~11.85)	5.76 (2.58~9.74)
	Prostate cancer	6.52 (2.99~9.97)	6.64 (3~10.3)	8.16 (3.89~12.26)	6.58 (2.83~10.11)	5.27 (1.95~8.48)	3.49 (1.17~5.98)
	Colon and rectum cancer	13.15 (8.6~17.62)	14.71 (9.68~19.9)	14.97 (9.75~19.88)	12.61 (7.88~17.1)	9.62 (5.68~13.18)	6.18 (2.83~9.2)
	Lip and oral cavity cancer	44.56 (39.47~49.81)	40.8 (34.75~46.5)	44.67 (38.81~50.26)	42.48 (37.17~47.85)	50.52 (44.52~56.62)	44.11 (37.78~50.18)
	Nasopharynx cancer	22.28 (15.74~28.42)	25.62 (18.29~32.69)	25.58 (18.28~32.66)	24.44 (17.58~30.82)	17.85 (11.98~23.4)	12.18 (7.51~17.2)
	Other pharynx cancer	44.42 (38.11~50.7)	57.96 (51.71~63.53)	56.78 (50.52~62.52)	40.81 (34.1~47.19)	40.2 (32.95~47.42)	39.52 (32.22~46.45)
	Pancreatic cancer	21.07 (18.57~23.52)	24.92 (22.07~27.94)	23.34 (20.42~26.16)	17.66 (14.86~20.39)	13.99 (11.6~16.31)	10.13 (7.75~12.26)
	Kidney cancer	16.63 (11.52~21.4)	19.05 (13.33~24.97)	19.01 (13.12~24.04)	13.51 (8.87~17.87)	11.17 (6.86~15.29)	6.48 (3.02~10.17)
	Bladder cancer	36.29 (28.06~43.59)	35.39 (26.33~44.61)	40.72 (31.87~48.82)	39.45 (31.24~46.38)	32.43 (24.21~38.84)	22.82 (14.77~29.04)
	Leukemia	12.27 (7.26~17.46)	20.51 (12.22~29.36)	14.33 (8.67~20.44)	10.2 (5.56~15.46)	9.21 (4.65~14.61)	6.36 (2.56~10.99)
Alcohol use	Esophageal cancer	23.99 (18.27~29.57)	33.28 (25.67~40.22)	28.35 (21.97~34.79)	22.59 (17.31~27.79)	14.39 (10.68~18.45)	13.75 (9.86~17.94)
	Liver cancer	18.83 (15.21~22.65)	26.51 (22.09~30.71)	18.74 (14.89~22.78)	15.78 (12.25~19.84)	19.7 (16.17~23.51)	19.72 (15.45~24.44)
	Larynx cancer	20.03 (12.1~27.08)	30.69 (18.74~39.73)	28.5 (17.44~37.22)	18.93 (11.02~25.86)	12.74 (7.05~18.43)	10.77 (5.85~15.76)
	Breast cancer	5.28 (4.3~6.3)	12.47 (10.25~14.7)	6.41 (5.23~7.74)	2.71 (2.17~3.29)	1.79 (1.39~2.19)	3.23 (2.49~3.98)
	Colon and rectum cancer	9.84 (7.48~12.2)	13.71 (10.58~16.71)	11.19 (8.49~13.97)	7.91 (5.89~10.01)	5.14 (3.83~6.58)	4.74 (3.5~6.05)
	Lip and oral cavity cancer	31.14 (25.37~36.41)	50.63 (43.06~57.11)	45.37 (38.33~51.3)	31.38 (25.42~36.77)	20.12 (15.12~25.24)	17.63 (12.58~22.59)
	Nasopharynx cancer	34.47 (27.38~41.15)	45.49 (36.74~53.08)	41.33 (33.06~48.87)	36.02 (28.72~43.23)	23.81 (17.65~29.74)	24.5 (17.9~30.7)
	Other pharynx cancer	34.06 (26.79~40.9)	55.73 (46.33~64.24)	50.84 (42.15~59.03)	32.77 (25.47~39.96)	23.14 (16.51~29.77)	23.69 (16.58~30.52)
Drug use	Liver cancer	12.82 (10.39~15.61)	21.95 (17.94~26.87)	15.02 (12.51~17.72)	9.81 (7.78~12.04)	10.01 (7.6~12.86)	5.43 (3.77~7.6)
High fasting plasma glucose	Liver cancer	0.8 (0.19~1.73)	1.02 (0.24~2.17)	0.65 (0.15~1.43)	0.77 (0.18~1.71)	0.89 (0.21~1.94)	0.84 (0.2~1.88)
	Tracheal, bronchus, and lung cancer	7.99 (1.83~17.45)	9.64 (2.31~20.53)	7.27 (1.61~16.08)	7.22 (1.62~15.89)	7.98 (1.82~17.6)	7.56 (1.67~16.86)
	Breast cancer	6.03 (1.14~13.46)	6.95 (1.33~15.19)	5.78 (1.09~12.96)	5.77 (1.09~12.91)	6.01 (1.14~13.51)	5.22 (0.99~11.93)
	Colon and rectum cancer	7.89 (1.9~17.05)	9 (2.14~19.34)	7.35 (1.75~16.01)	7.26 (1.75~15.93)	7.93 (1.93~17.1)	6.99 (1.68~15.37)
	Pancreatic cancer	8.23 (1.95~17.74)	9.3 (2.23~19.7)	7.27 (1.71~15.79)	7.74 (1.8~16.82)	8.33 (1.91~17.96)	7.16 (1.62~15.51)
	Ovarian cancer	6.62 (1.34~15.29)	7.59 (1.58~17.35)	5.93 (1.2~13.92)	6.36 (1.28~14.82)	6.71 (1.36~15.58)	5.75 (1.1~13.5)
	Bladder cancer	9.18 (1.89~19.72)	10.41 (2.2~21.98)	8.78 (1.81~19.12)	8.43 (1.72~18.34)	8.98 (1.82~19.37)	7.89 (1.55~17.18)
High body-mass index	Esophageal cancer	18.81 (5.96~35.93)	27.56 (8.78~47.74)	19.9 (5.75~38.29)	16.76 (5.15~33.75)	15.44 (5.06~30.46)	14.59 (4.48~28.11)
	Liver cancer	12.73 (5.07~24.55)	16.39 (6.72~29.16)	14.26 (5.62~26.99)	12.32 (4.8~24.26)	8.8 (3.19~17.36)	8.28 (3.02~16.12)
	Breast cancer	4.53 (1.46~8.77)	3.77 (0.12~8.1)	6.16 (2.25~11.32)	6.2 (1.92~11.81)	1.91 (0.03~4.59)	0.99 (-0.6~2.9)
	Uterine cancer	40.11 (27.94~52.97)	46.74 (33.77~60.13)	45.77 (32.3~59.54)	35.38 (23.77~48.09)	30.08 (19.5~42.04)	26.86 (16.39~38.95)
	Colon and rectum cancer	8.26 (4.54~12.86)	10.65 (6.05~16.08)	9.68 (5.34~14.85)	6.74 (3.49~10.95)	5.12 (2.63~8.51)	4.46 (2.2~7.62)
	Gallbladder and biliary tract cancer	15.6 (8.39~25.1)	16.08 (8.49~26.25)	18.6 (10.02~29.66)	16.1 (8.66~25.71)	12.32 (6.46~20.31)	10.5 (5.16~18.33)
	Pancreatic cancer	6.12 (2.2~11.68)	7.33 (2.63~13.82)	6.68 (2.35~12.88)	5.11 (1.84~10)	4.24 (1.57~8.21)	3.55 (1.25~7.09)
	Ovarian cancer	3.11 (-0.09~6.96)	3.84 (-0.11~8.6)	3.72 (-0.11~8.44)	2.78 (-0.08~6.34)	2.13 (-0.06~5.04)	1.93 (-0.06~4.67)
	Kidney cancer	18.24 (10.72~26.91)	22.1 (13.26~31.97)	20.05 (11.8~29.56)	14.86 (8.5~22.51)	11.71 (6.52~18.32)	9.04 (4.79~14.48)
	Thyroid cancer	10.25 (5.01~16.86)	14.62 (7.41~23.28)	13 (6.62~20.99)	9.87 (4.77~16.49)	7.2 (3.37~12.57)	6.12 (2.79~11.03)
	Non-Hodgkin lymphoma	4.98 (2.13~8.77)	7.16 (3.17~12.32)	5.62 (2.39~9.92)	4.41 (1.83~7.96)	3.22 (1.28~6)	2.91 (1.12~5.58)
	Multiple myeloma	7.17 (3.18~12.47)	8.71 (4.02~14.95)	7.89 (3.49~13.69)	6.25 (2.71~11.07)	4.71 (1.97~8.57)	3.81 (1.5~7.31)
	Leukemia	4.73 (2.3~7.92)	7.84 (4.03~12.59)	5.51 (2.69~9.2)	4.29 (2.05~7.31)	3.17 (1.45~5.62)	2.49 (1.06~4.58)
Dietary risks	Esophageal cancer	13.79 (5.82~25.28)	13.09 (3.86~26.26)	9.24 (2.88~20.51)	11.25 (4.03~23.4)	24.82 (13.71~36.05)	24.71 (12.8~36.83)
	Stomach cancer	7.79 (0.22~30.89)	7.41 (0.22~30.47)	7.97 (0.22~31.15)	8.22 (0.22~31.63)	7.42 (0.22~30.2)	5.96 (0.24~27.14)
	Tracheal, bronchus, and lung cancer	3.81 (1.13~5.67)	3.88 (1.04~5.77)	3.31 (0.94~4.91)	3.8 (1.1~5.63)	4.91 (1.8~7.29)	5.3 (1.92~7.85)
	Breast cancer	3.15 (1.54~4.18)	4.78 (2.38~6.37)	4.21 (2.03~5.56)	2.83 (1.28~3.75)	1.65 (0.62~2.2)	1.45 (0.39~1.92)
	Colon and rectum cancer	33.76 (25.49~40.09)	32.4 (23.97~39.15)	32.95 (24.1~39.77)	35.19 (27.3~41.29)	34.45 (26.91~39.99)	37.78 (30.71~43.1)
Low physical activity	Breast cancer	0.97 (0.48~1.68)	1.27 (0.48~2.39)	1.06 (0.52~1.77)	0.84 (0.44~1.48)	0.88 (0.48~1.45)	0.72 (0.42~1.24)
	Colon and rectum cancer	4.26 (1.14~8.27)	5.06 (1.15~9.88)	4.29 (1.2~8.16)	3.58 (0.98~6.96)	3.73 (1.17~6.97)	3.12 (0.92~6.07)
Occupational risks	Larynx cancer	5.97 (3.57~9.1)	9.64 (5.74~14)	5.81 (3.47~8.78)	5.13 (2.77~8.48)	5.41 (2.95~8.88)	4.77 (2.5~7.99)
	Tracheal, bronchus, and lung cancer	13.07 (10.12~16.35)	19.21 (14.67~23.9)	11.81 (9.01~15.13)	9.09 (6.83~11.72)	10.37 (7.81~13.38)	9.19 (6.54~14.38)
	Nasopharynx cancer	0.96 (0.66~1.33)	0.62 (0.41~0.88)	1.29 (0.87~1.82)	0.91 (0.63~1.27)	0.82 (0.56~1.14)	0.75 (0.52~1.04)
	Ovarian cancer	2.18 (0.99~3.52)	3.58 (1.61~5.86)	2.24 (0.97~3.66)	0.97 (0.43~1.61)	1.27 (0.52~2.27)	1.6 (0.58~2.91)
	Kidney cancer	0.06 (0.01~0.11)	0.03 (0.01~0.06)	0.06 (0.01~0.1)	0.09 (0.02~0.17)	0.08 (0.02~0.15)	0.07 (0.02~0.12)
	Mesothelioma	85.2 (82.17~87.99)	92.61 (91.04~94.02)	83.59 (79.76~86.99)	73.69 (68~78.7)	78.28 (72.96~83.23)	76.03 (65.86~86.64)
	Leukemia	0.93 (0.44~1.37)	0.86 (0.28~1.39)	1.02 (0.5~1.48)	1.1 (0.53~1.61)	0.9 (0.43~1.33)	0.74 (0.35~1.1)
Unsafe sex	Cervical cancer	100 (100~100)	100 (100~100)	100 (100~100)	100 (100~100)	100 (100~100)	100 (100~100)
