# Supplementary material for: Cancer burden attributable to risk factors, 1990–2019: A comparative risk assessment
Source: iScience. 2024 Mar 8;27(4):109430. doi: 10.1016/j.isci.2024.109430 (PMC10972825; doi:10.1016/j.isci.2024.109430)
Supplement: Table S5. International Classification of Diseases (ICD) codes mapped to the cancer mortality data in this study, related to STAR Methods [file mmc5.xlsx]

## Sheet: Sheet1
Cancer types	ICD-10	ICD-9
Lip and oral cavity cancer	C00, C00.0, C00.1, C00.2, C00.3, C00.4, C00.5, C00.6, C00.8, C00.9, C01, C01.9, C02, C02.0, C02.1, C02.2, C02.3, C02.4, C02.8, C02.9, C03, C03.0, C03.1, C03.9, C04, C04.0, C04.1, C04.8, C04.9, C05, C05.0, C05.1, C05.2, C05.8, C05.9, C06, C06.0, C06.1, C06.2, C06.8, C06.80, C06.89, C06.9, C07, C07.0, C07.9, C08, C08.0, C08.1, C08.8, C08.9, D00.00, D00.01, D00.02, D00.03, D00.04, D00.05, D00.06, D0…	140, 140.0, 140.1, 140.2, 140.3, 140.4, 140.5, 140.6, 140.7, 140.8, 140.9, 141, 141.0, 141.1, 141.2, 141.3, 141.4, 141.5, 141.6, 141.8, 141.9, 142, 142.0, 142.1, 142.2, 142.3, 142.8, 142.9, 143, 143.0, 143.1, 143.8, 143.9, 144, 144.0, 144.1, 144.4, 144.8, 144.9, 145, 145.0, 145.1, 145.2, 145.3, 145.4, 145.5, 145.6, 145.8, 145.9, 210, 210.0, 210.1, 210.2, 210.3, 210.4, 210.5, 210.6, 235, 235.0
Nasopharynx cancer	C11, C11.0, C11.1, C11.2, C11.3, C11.8, C11.9, D00.08, D10.6, D37.05	147, 147.0, 147.1, 147.2, 147.3, 147.8, 147.9, 210.7, 210.8, 210.9
Other pharynx cancer	C09, C09.0, C09.1, C09.8, C09.9, C1, C10, C10.0, C10.1, C10.2, C10.3, C10.4, C10.8, C10.9, C12, C12.0, C12.9, C13, C13.0, C13.1, C13.2, C13.8, C13.9, D10.7	146, 146.0, 146.1, 146.2, 146.3, 146.4, 146.5, 146.6, 146.7, 146.8, 146.9, 148, 148.0, 148.1, 148.2, 148.3, 148.4, 148.5, 148.8, 148.9
Esophageal cancer	C15, C15.0, C15.1, C15.2, C15.3, C15.4, C15.5, C15.8, C15.9, D00.1, D13.0	150, 150.0, 150.1, 150.2, 150.3, 150.4, 150.5, 150.6, 150.7, 150.8, 150.9, 211, 211.0, 230.1
Stomach cancer	C16, C16.0, C16.1, C16.2, C16.3, C16.4, C16.5, C16.6, C16.7, C16.8, C16.9, D00.2, D13.1, D37.1	151, 151.0, 151.1, 151.2, 151.3, 151.4, 151.5, 151.6, 151.8, 151.9, 209.23, 209.63, 211.1, 230.2
Colon and rectum cancer	C18, C18.0, C18.1, C18.2, C18.3, C18.4, C18.5, C18.6, C18.7, C18.8, C18.9, C19, C19.0, C19.9, C2, C20, C20.0, C20.8, C20.9, C21, C21.0, C21.1, C21.2, C21.8, C21.9, D01.0, D01.1, D01.2, D01.3, D12, D12.0, D12.1, D12.2, D12.3, D12.4, D12.5, D12.6, D12.7, D12.8, D12.9, D37.3, D37.4, D37.5	153, 153.0, 153.1, 153.2, 153.3, 153.4, 153.5, 153.6, 153.7, 153.8, 153.9, 154, 154.0, 154.1, 154.2, 154.3, 154.4, 154.8, 154.9, 209.1, 209.10, 209.11, 209.12, 209.13, 209.14, 209.15, 209.16, 209.17, 209.5, 209.50, 209.51, 209.52, 209.53, 209.54, 209.55, 209.56, 209.57, 211.3, 211.4, 230.3, 230.4, 230.5, 230.6, 569.0, 569.43, 569.44, 569.84, 569.85
Liver cancer	C22, C22.0, C22.1, C22.3, C22.4, C22.5, C22.7, C22.8, D13.4	155, 155.0, 155.1, 155.3, 155.5, 155.9, 211.5
Gallbladder and biliary tract cancer	C23, C23.0, C23.9, C24, C24.0, C24.1, C24.4, C24.8, C24.9, D13.5	156, 156.0, 156.1, 156.2, 156.3, 156.8, 156.9, 209.65, 209.66, 209.67
Pancreatic cancer	C25, C25.0, C25.1, C25.2, C25.3, C25.4, C25.7, C25.8, C25.9, D13.6, D13.7	157, 157.0, 157.1, 157.2, 157.3, 157.4, 157.5, 157.7, 157.8, 157.9, 211.6, 211.7
Larynx cancer	C32, C32.0, C32.1, C32.2, C32.3, C32.8, C32.9, D02.0, D14.1, D38.0	161, 161.0, 161.1, 161.2, 161.3, 161.8, 161.9, 212.1, 231, 231.0, 235.6
Tracheal, bronchus, and lung cancer	C33, C33.0, C33.2, C33.9, C34, C34.0, C34.00, C34.01, C34.02, C34.1, C34.10, C34.11, C34.12, C34.2, C34.3, C34.30, C34.31, C34.32, C34.4, C34.7, C34.8, C34.80, C34.81, C34.82, C34.9, C34.90, C34.91, C34.92, D02.1, D02.2, D02.20, D02.21, D02.22, D02.3, D14.2, D14.3, D14.30, D14.31, D14.32, D38.1	162, 162.0, 162.1, 162.2, 162.3, 162.4, 162.5, 162.8, 162.9, 209.21, 209.61, 212.2, 212.3, 231.1, 231.2, 235.7
Breast cancer	C50, C50.0, C50.01, C50.011, C50.012, C50.019, C50.02, C50.021, C50.022, C50.029, C50.1, C50.11, C50.111, C50.112, C50.119, C50.12, C50.121, C50.122, C50.129, C50.2, C50.21, C50.211, C50.212, C50.219, C50.22, C50.221, C50.222, C50.229, C50.3, C50.31, C50.311, C50.312, C50.319, C50.32, C50.321, C50.322, C50.329, C50.4, C50.41, C50.411, C50.412, C50.419, C50.42, C50.421, C50.422, C50.429, C50.5, C5…	174, 174.0, 174.1, 174.2, 174.3, 174.4, 174.5, 174.6, 174.8, 174.9, 175, 175.0, 175.3, 175.9, 217, 217.0, 217.8, 233, 233.0, 238.3, 239.3, 610, 610.0, 610.1, 610.2, 610.3, 610.4, 610.8, 610.9
Cervical cancer	C53, C53.0, C53.1, C53.3, C53.4, C53.8, C53.9, D06, D06.0, D06.1, D06.7, D06.9, D26.0	180, 180.0, 180.1, 180.2, 180.3, 180.4, 180.5, 180.6, 180.8, 180.9, 219, 219.0, 233.1, 622.1, 622.10, 622.11, 622.12, 622.2, 622.7
Uterine cancer	C54, C54.0, C54.1, C54.2, C54.3, C54.4, C54.8, C54.9, D07.0, D07.1, D07.2, D26.1, D26.7, D26.9	182, 182.0, 182.1, 182.8, 182.9, 233.2
Ovarian cancer	C56, C56.0, C56.1, C56.2, C56.4, C56.9, D27, D27.0, D27.1, D27.9, D39.1, D39.10, D39.11, D39.12	183, 183.0, 220, 220.0, 220.9, 236.2
Prostate cancer	C61, C61.0, C61.9, D07.5, D29.1, D40.0	185, 185.0, 185.9, 222.2, 236.5
Kidney cancer	C64, C64.0, C64.1, C64.2, C64.4, C64.5, C64.6, C64.8, C64.9, C65, C65.0, C65.1, C65.2, C65.9, D30.0, D30.00, D30.01, D30.02, D30.1, D30.10, D30.11, D30.12, D41.0, D41.00, D41.01, D41.02, D41.1, D41.10, D41.11, D41.12	189.0, 189.1, 189.5, 189.6, 209.24, 209.64, 223, 223.0, 223.1, 236.91
Bladder cancer	C67, C67.0, C67.1, C67.2, C67.3, C67.4, C67.5, C67.6, C67.7, C67.8, C67.9, D09.0, D30.3, D41.4, D41.7, D41.8, D49.4	188, 188.0, 188.1, 188.2, 188.3, 188.4, 188.5, 188.6, 188.7, 188.8, 188.9, 223.3, 233.7, 236.7, 239.4
Thyroid cancer	C73, C73.0, C73.1, C73.2, C73.3, C73.4, C73.5, C73.8, C73.9, D09.3, D09.8, D34, D34.0, D34.9, D44.0	193, 193.0, 193.2, 193.9, 226, 226.0, 226.9
Mesothelioma	C45, C45.0, C45.1, C45.2, C45.3, C45.4, C45.5, C45.6, C45.7, C45.8, C45.9	NA
Non-Hodgkin lymphoma	C83.7, C83.70, C83.71, C83.72, C83.73, C83.74, C83.75, C83.76, C83.77, C83.78, C83.79, C83.8, C82, C82.0, C82.00, C82.01, C82.02, C82.03, C82.04, C82.05, C82.06, C82.07, C82.08, C82.09, C82.1, C82.10, C82.11, C82.12, C82.13, C82.14, C82.15, C82.16, C82.17, C82.18, C82.19, C82.2, C82.20, C82.21, C82.22, C82.23, C82.24, C82.25, C82.26, C82.27, C82.28, C82.29, C82.3, C82.30, C82.31, C82.32, C82.33, …	200.2, 200.20, 200.21, 200.22, 200.23, 200.24, 200.25, 200.26, 200.27, 200.28, 200, 200.0, 200.00, 200.01, 200.02, 200.03, 200.04, 200.05, 200.06, 200.07, 200.08, 200.1, 200.10, 200.11, 200.12, 200.13, 200.14, 200.15, 200.16, 200.17, 200.18, 200.3, 200.30, 200.31, 200.32, 200.33, 200.34, 200.35, 200.36, 200.37, 200.38, 200.4, 200.40, 200.41, 200.42, 200.43, 200.44, 200.45, 200.46, 200.47, 200.48,…
Multiple myeloma	C88, C88.0, C88.00, C88.01, C88.1, C88.2, C88.20, C88.3, C88.4, C88.40, C88.7, C88.70, C88.71, C88.8, C88.9, C89, C90, C90.0, C90.00, C90.01, C90.02, C90.1, C90.10, C90.11, C90.12, C90.2, C90.20, C90.21, C90.22, C90.3, C90.30, C90.31, C90.32, C90.4, C90.5, C90.6, C90.7, C90.8, C90.9	203, 203.0, 203.00, 203.01, 203.02, 203.1, 203.10, 203.11, 203.12, 203.8, 203.80, 203.81, 203.82, 203.9
Acute lymphoid leukemia	C91.0, C91.00, C91.01, C91.02, C91.2, C91.3, C91.30, C91.31, C91.32, C91.6, C91.60, C91.61, C91.62	204.0, 204.00, 204.01, 204.02, 204.2, 204.20, 204.21, 204.22
Chronic lymphoid leukemia	Custom mapping	Custom mapping
Acute myeloid leukemia	C92.0, C92.00, C92.01, C92.02, C92.3, C92.30, C92.31, C92.32, C92.4, C92.40, C92.41, C92.42, C92.5, C92.50, C92.51, C92.52, C92.6, C92.60, C92.61, C92.62, C93.0, C93.00, C93.01, C93.02, C94.0, C94.00, C94.01, C94.02, C94.2, C94.20, C94.21, C94.22, C94.4, C94.40, C94.41, C94.42, C94.5	205.0, 205.00, 205.01, 205.02, 205.2, 205.20, 205.21, 205.22, 205.3, 205.30, 205.31, 205.32, 206.0, 206.00, 206.01, 206.02, 207.0, 207.00, 207.01, 207.02, 207.20, 207.8, 207.80, 207.81, 207.82
Chronic myeloid leukemia	C92.1, C92.10, C92.11, C92.12, C92.2, C92.20, C92.21, C92.22	205.1, 205.10, 205.11, 205.12
Other leukemia	C91.20, C91.70, C92.70, C92.80, C93, C93.1, C93.10, C93.11, C93.12, C93.3, C93.30, C93.31, C93.32, C93.8, C94, C94.1, C94.3, C94.30, C94.31, C94.32, C94.50, C94.6, C94.60, C94.7, C94.70, C94.8, C94.80, C94.81, C94.82, C95, C95.0, C95.00, C95.01, C95.02, C95.1, C95.10, C95.11, C95.12, C95.2, C95.4, C95.6, C95.7, C95.70, C95.9, C95.90, C95.91, C95.92	205.92, 206.1, 206.10, 206.11, 206.12, 207, 207.1, 207.10, 207.11, 207.12, 207.2, 207.21, 207.22, 207.9, 208, 208.0, 208.00, 208.01, 208.02, 208.1, 208.10, 208.11, 208.12, 208.2, 208.20, 208.21, 208.22, 208.4, 208.7, 208.8, 208.80, 208.81, 208.82, 208.9, 208.90, 208.91, 208.92
