# Supplementary material for: Cancer burden attributable to risk factors, 1990–2019: A comparative risk assessment
Source: iScience. 2024 Mar 8;27(4):109430. doi: 10.1016/j.isci.2024.109430 (PMC10972825; doi:10.1016/j.isci.2024.109430)
Supplement: Data S1. R codes used in this study, related to STAR Methods [file mmc6.zip]

Archive with 1 entries (1 files):
- isci_00109430_Data S1.rar
